# Supplementary material for: Effect of Experimental Electrical and Biological Parameters on Gene Transfer by Electroporation: A Systematic Review and Meta-Analysis
Source: Pharmaceutics. 2022 Dec 2;14(12):2700. doi: 10.3390/pharmaceutics14122700 (PMC9786189; doi:10.3390/pharmaceutics14122700)
Supplement: Supplementary file 1 [file pharmaceutics-14-02700-s001.zip]

Archive with 2 entries (2 files):
- Supplementary figure.pdf
- Supplementary Table S1.xlsx
