# Supplementary material for: Effect of Experimental Electrical and Biological Parameters on Gene Transfer by Electroporation: A Systematic Review and Meta-Analysis
Source: Pharmaceutics. 2022 Dec 2;14(12):2700. doi: 10.3390/pharmaceutics14122700 (PMC9786189; doi:10.3390/pharmaceutics14122700)
Supplement: Supplementary file 1 [file pharmaceutics-14-02700-s001.zip › Supplementary Table S1.xlsx]

## Sheet: Clear data
Experiment ID	Reference	Title	Link	Year of publication	Plasmid/RNA...	Dosage of plasmid (μg)	Plasmid concentration (μg/ml)	Number of cells for EP(x10^6)	Concentraton of cells (x10^6 c/ml)	EP volume	Volume of added plasmid		Type of plasmid	Encoded transgene	Promotor	Size of pDNA (kb)	Suspension cells (S) or attached cells (A)	Tumor or normal cell line	Origin of cell line	Medium for electroporation	Type of electrodes	Material of electrodes	El. device	Amplitude and duration	Measurement of output pulses	Efficiency (%)	SD - Efficiency (%)	Survival (%)	SD - Survival (%)	Overall GET (%)	SD - Overall GET (%)	E-overall GET	Sample size	When it was measured	Flow/Microscopy (F/M)
1	Bureau MFF, Gehl J, Deleuze V, Mir LMM, Scherman D. Importance of association between permeabilization and electrophoretic forces for intramuscular DNA electrotransfer. 2000;1474(3). doi:10.1016/S0304-4165(00)00028-3	Investigating relationship between transfection and permeabilization by the electric field and/or the Pluronic®L64 in vitro and in vivo	https://www.ncbi.nlm.nih.gov/pubmed/22328073	2012	pDNA	1	10	0.5	50	100 μl	1 μl		R	GFP	CMV	4.7	S	N	Hamster	Sugars and salts	plate	SS	Jouan;	MV	NR	16.19	4.96	52.67	4.161	8.52727	2.69789	1.10141	6	24h	F
2	Bureau MFF, Gehl J, Deleuze V, Mir LMM, Scherman D. Importance of association between permeabilization and electrophoretic forces for intramuscular DNA electrotransfer. 2000;1474(3). doi:10.1016/S0304-4165(00)00028-3	Investigating relationship between transfection and permeabilization by the electric field and/or the Pluronic®L64 in vitro and in vivo	https://www.ncbi.nlm.nih.gov/pubmed/22328073	2012	pDNA	1	10	0.5	50	100 μl	1 μl		R	GFP	CMV	4.7	S	N	Hamster	Sugars and salts	plate	SS	Cliniporator	HV-LV	DEV	21.65	5.12	86.335	3.282	18.6915	4.4771	1.82777	6	24h	F
3	Bureau MFF, Gehl J, Deleuze V, Mir LMM, Scherman D. Importance of association between permeabilization and electrophoretic forces for intramuscular DNA electrotransfer. 2000;1474(3). doi:10.1016/S0304-4165(00)00028-3	Investigating relationship between transfection and permeabilization by the electric field and/or the Pluronic®L64 in vitro and in vivo	https://www.ncbi.nlm.nih.gov/pubmed/22328073	2012	pDNA	1	10	0.5	50	100 μl	1 μl		R	GFP	CMV	4.7	S	N	Hamster	Sugars and salts	plate	SS	Jouan;	HV	NR	28.26	5.455	87.96	8.757	24.8575	5.39881	2.20406	6	24h	F
4	Bureau MFF, Gehl J, Deleuze V, Mir LMM, Scherman D. Importance of association between permeabilization and electrophoretic forces for intramuscular DNA electrotransfer. 2000;1474(3). doi:10.1016/S0304-4165(00)00028-3	Investigating relationship between transfection and permeabilization by the electric field and/or the Pluronic®L64 in vitro and in vivo	https://www.ncbi.nlm.nih.gov/pubmed/22328073	2012	pDNA	1	10	0.5	50	100 μl	1 μl		R	GFP	CMV	4.7	A	N	Hamster	Sugars and salts	plate	SS	Jouan;	MV	NR	19.91	2.634	65.17	23.002	12.9753	4.89084	1.99668	6	24h	F
5	Bureau MFF, Gehl J, Deleuze V, Mir LMM, Scherman D. Importance of association between permeabilization and electrophoretic forces for intramuscular DNA electrotransfer. 2000;1474(3). doi:10.1016/S0304-4165(00)00028-3	Investigating relationship between transfection and permeabilization by the electric field and/or the Pluronic®L64 in vitro and in vivo	https://www.ncbi.nlm.nih.gov/pubmed/22328073	2012	pDNA	1	10	0.5	50	100 μl	1 μl		R	GFP	CMV	4.7	A	N	Hamster	Sugars and salts	plate	SS	Jouan;	MV	NR	28.3	3.033	84.83	5.955	24.0069	3.0757	1.25565	6	24h	F
6	Bureau MFF, Gehl J, Deleuze V, Mir LMM, Scherman D. Importance of association between permeabilization and electrophoretic forces for intramuscular DNA electrotransfer. 2000;1474(3). doi:10.1016/S0304-4165(00)00028-3	Investigating relationship between transfection and permeabilization by the electric field and/or the Pluronic®L64 in vitro and in vivo	https://www.ncbi.nlm.nih.gov/pubmed/22328073	2012	pDNA	1	10	0.5	50	100 μl	1 μl		R	GFP	CMV	4.7	A	N	Hamster	Sugars and salts	plate	SS	Jouan;	LV	NR	0.66	0.525	96.21	27.967	0.634986	0.537772	0.219545	6	24h	F
7	Bureau MFF, Gehl J, Deleuze V, Mir LMM, Scherman D. Importance of association between permeabilization and electrophoretic forces for intramuscular DNA electrotransfer. 2000;1474(3). doi:10.1016/S0304-4165(00)00028-3	Investigating relationship between transfection and permeabilization by the electric field and/or the Pluronic®L64 in vitro and in vivo	https://www.ncbi.nlm.nih.gov/pubmed/22328073	2012	pDNA	1	10	0.5	50	100 μl	1 μl		R	GFP	CMV	4.7	A	N	Hamster	Sugars and salts	plate	SS	Jouan;	LV	NR	1.18	0	98.8	6.598	1.16584	0.0778564	0.0317847	6	24h	F
8	Cegovnik U. Setting optimal parameters for in vitro electrotransfection of B16F1, SA1, LPB, SCK, L929 and CHO cells using predefined exponentially decaying electric pulses. Bioelectrochemistry. December 2003. doi:10.1016/j.biolechem.2003.10.009	Setting optimal parameters for in vitro electrotransfection of B16F1, SA1, LPB, SCK, L929 and CHO cells using predefined exponentially decaying electric pulses.	https://www.ncbi.nlm.nih.gov/pubmed/14990328	2003	pDNA	2	5	0.4	1	400 μl	NR		R	b-galactosidase	SV40	6.8	S	T	Mouse	Sugars and salts	el. cuvette		Eppendorf Multiporator 4308 10096	exp-HV		85	5.123	95	3.029	80.75	5.50591	3.17884	3	48h	Betagalactosidase assay - M
9	Cegovnik U. Setting optimal parameters for in vitro electrotransfection of B16F1, SA1, LPB, SCK, L929 and CHO cells using predefined exponentially decaying electric pulses. Bioelectrochemistry. December 2003. doi:10.1016/j.biolechem.2003.10.009	Setting optimal parameters for in vitro electrotransfection of B16F1, SA1, LPB, SCK, L929 and CHO cells using predefined exponentially decaying electric pulses.	https://www.ncbi.nlm.nih.gov/pubmed/14990328	2003	pDNA	1	2.5	0.4	1	400 μl	NR		R	b-galactosidase	SV40	6.8	S	T	Mouse	Sugars and salts	el. cuvette		Eppendorf Multiporator 4308 10096	exp-HV		75	3.526	95	3.125	71.25	4.08823	2.36034	3	48h	Betagalactosidase assay - M
10	Cegovnik U. Setting optimal parameters for in vitro electrotransfection of B16F1, SA1, LPB, SCK, L929 and CHO cells using predefined exponentially decaying electric pulses. Bioelectrochemistry. December 2003. doi:10.1016/j.biolechem.2003.10.009	Setting optimal parameters for in vitro electrotransfection of B16F1, SA1, LPB, SCK, L929 and CHO cells using predefined exponentially decaying electric pulses.	https://www.ncbi.nlm.nih.gov/pubmed/14990328	2003	pDNA	4	10	0.4	1	400 μl	NR		R	b-galactosidase	SV40	6.8	S	T	Mouse	Sugars and salts	el. cuvette		Eppendorf Multiporator 4308 10096	exp-HV		55	4.25	95	4.255	52.25	4.66671	2.69433	3	48h	Betagalactosidase assay - M
11	Cegovnik U. Setting optimal parameters for in vitro electrotransfection of B16F1, SA1, LPB, SCK, L929 and CHO cells using predefined exponentially decaying electric pulses. Bioelectrochemistry. December 2003. doi:10.1016/j.biolechem.2003.10.009	Setting optimal parameters for in vitro electrotransfection of B16F1, SA1, LPB, SCK, L929 and CHO cells using predefined exponentially decaying electric pulses.	https://www.ncbi.nlm.nih.gov/pubmed/14990328	2003	pDNA	2	5	0.4	1	400 μl	NR		R	b-galactosidase	SV40	6.8	S	T	Mouse	Sugars and salts	el. cuvette		Eppendorf Multiporator 4308 10096	exp-HV		40	3.894	95.05	3.3	38.02	3.92958	2.26875	3	48h	Betagalactosidase assay - M
12	Cegovnik U. Setting optimal parameters for in vitro electrotransfection of B16F1, SA1, LPB, SCK, L929 and CHO cells using predefined exponentially decaying electric pulses. Bioelectrochemistry. December 2003. doi:10.1016/j.biolechem.2003.10.009	Setting optimal parameters for in vitro electrotransfection of B16F1, SA1, LPB, SCK, L929 and CHO cells using predefined exponentially decaying electric pulses.	https://www.ncbi.nlm.nih.gov/pubmed/14990328	2003	pDNA	2	5	0.4	1	400 μl	NR		R	b-galactosidase	SV40	6.8	S	T	Mouse	Sugars and salts	el. cuvette		Eppendorf Multiporator 4308 10096	exp-HV		60	5.256	90.45	4.425	54.27	5.44518	3.14378	3	48h	Betagalactosidase assay - M
13	Cegovnik U. Setting optimal parameters for in vitro electrotransfection of B16F1, SA1, LPB, SCK, L929 and CHO cells using predefined exponentially decaying electric pulses. Bioelectrochemistry. December 2003. doi:10.1016/j.biolechem.2003.10.009	Setting optimal parameters for in vitro electrotransfection of B16F1, SA1, LPB, SCK, L929 and CHO cells using predefined exponentially decaying electric pulses.	https://www.ncbi.nlm.nih.gov/pubmed/14990328	2003	pDNA	2	5	0.4	1	400 μl	NR		R	b-galactosidase	SV40	6.8	S	N	Mouse	Sugars and salts	el. cuvette		Eppendorf Multiporator 4308 10096	exp-HV		40	4.633	95.12	2.825	38.048	4.54948	2.62664	3	48h	Betagalactosidase assay - M
14	Cegovnik U. Setting optimal parameters for in vitro electrotransfection of B16F1, SA1, LPB, SCK, L929 and CHO cells using predefined exponentially decaying electric pulses. Bioelectrochemistry. December 2003. doi:10.1016/j.biolechem.2003.10.009	Setting optimal parameters for in vitro electrotransfection of B16F1, SA1, LPB, SCK, L929 and CHO cells using predefined exponentially decaying electric pulses.	https://www.ncbi.nlm.nih.gov/pubmed/14990328	2003	pDNA	2	5	0.4	1	400 μl	NR		R	b-galactosidase	SV40	6.8	S	N	Hamster	Sugars and salts	el. cuvette		Eppendorf Multiporator 4308 10096	exp-HV		65	7.034	90.42	3.083	58.773	6.66838	3.84999	3	48h	Betagalactosidase assay - M
15	Cegovnik U. Setting optimal parameters for in vitro electrotransfection of B16F1, SA1, LPB, SCK, L929 and CHO cells using predefined exponentially decaying electric pulses. Bioelectrochemistry. December 2003. doi:10.1016/j.biolechem.2003.10.009	Setting optimal parameters for in vitro electrotransfection of B16F1, SA1, LPB, SCK, L929 and CHO cells using predefined exponentially decaying electric pulses.	https://www.ncbi.nlm.nih.gov/pubmed/14990328	2003	pDNA	2	5	0.4	1	400 μl	NR		R	b-galactosidase	SV40	6.8	S	T	Mouse	Sugars and salts	el. cuvette		Eppendorf Multiporator 4308 10096	exp-HV		1	0	94.66	3.368	0.9466	0.03368	0.0194452	3	48h	Betagalactosidase assay - M
16	Chabot S, Orio J, Schmeer M, Schleef M, Golzio M, Teissié J. Minicircle DNA electrotransfer for efficient tissue-targeted gene delivery. 2013;20(1). doi:10.1038/gt.2011.215	Minicircle DNA electrotransfer for efficient tissue-targeted gene delivery	https://www.ncbi.nlm.nih.gov/pubmed/22257936	2013	pDNA	13	130	0.5	5	100 μl	NR		R	GFP	CMV	3.5	S	T	Mouse	Sugars and salts	plate (IGEA)	SS	Jouan	MV	OSC	9.35	1.222	51.6	9.798	4.8246	1.11214	0.45403	6	48h	F
17	Chopinet L, Wasungu L, Rols M-PM-P. First explanations for differences in electrotransfection efficiency in vitro and in vivo using spheroid model. 2012;423(1):7-15. doi:10.1016/j.ijpharm.2011.04.054	First explanations for differences in electrotransfection efficiency in vitro and in vivo using spheroid model	https://www.ncbi.nlm.nih.gov/pubmed/21554940	2012	pDNA	1	10	0.5	5	100 μl	NR		R	GFP	CMV	4.7	S	T	Human	Sugars and salts	chamber-plate	SS	Jouan	MV		23.8	4.243	64.66	14.774	15.3891	4.4599	2.57492	3	24h	F
18	Delgado-Cañedo A, dos Santos DG, Chies JAB, Kvitko K, Nardi NB. Optimization of an electroporation protocol using the K562 cell line as a model: role of cell cycle phase and cytoplasmic DNAses. Cytotechnology. 2006;51(3). doi:10.1007/s10616-006-9028-1	Optimization of an electroporation protocol using the K562 cell line as a model: role of cell cycle phase and cytoplasmic DNAses	https://www.ncbi.nlm.nih.gov/pmc/articles/PMC3449805/	2006	pDNA	11.25	37.5	3	10	300 μl	NR		R	GFP	CMV	4.7	S	T	Human	Cell culture medium	el. cuvette (Bio-Rad)	Al	Gene Pulser	exp -LV		71.39	4.61	65.22	3.89	46.5606	4.09292	2.36305	3	24h and 48h	F
19	Delgado-Cañedo A, dos Santos DG, Chies JAB, Kvitko K, Nardi NB. Optimization of an electroporation protocol using the K562 cell line as a model: role of cell cycle phase and cytoplasmic DNAses. Cytotechnology. 2006;51(3). doi:10.1007/s10616-006-9028-1	Optimization of an electroporation protocol using the K562 cell line as a model: role of cell cycle phase and cytoplasmic DNAses	https://www.ncbi.nlm.nih.gov/pmc/articles/PMC3449805/	2006	pDNA	7.5	25	3	10	300 μl	NR		R	GFP	CMV	4.7	S	T	Human	Cell culture medium	el. cuvette (Bio-Rad)	Al	Gene Pulser	exp -LV		45.25	3.81	66.23	2.51	29.9691	2.76719	1.59764	3	24h and 48h	F
20	Delgado-Cañedo A, dos Santos DG, Chies JAB, Kvitko K, Nardi NB. Optimization of an electroporation protocol using the K562 cell line as a model: role of cell cycle phase and cytoplasmic DNAses. Cytotechnology. 2006;51(3). doi:10.1007/s10616-006-9028-1	Optimization of an electroporation protocol using the K562 cell line as a model: role of cell cycle phase and cytoplasmic DNAses	https://www.ncbi.nlm.nih.gov/pmc/articles/PMC3449805/	2006	pDNA	15	50	3	10	300 μl	NR		R	GFP	CMV	4.7	S	T	Human	Cell culture medium	el. cuvette (Bio-Rad)	Al	Gene Pulser	exp -LV		71.08	2.16	64.06	3.82	45.5338	3.0475	1.75947	3	24h and 48h	F
21	Delgado-Cañedo A, dos Santos DG, Chies JAB, Kvitko K, Nardi NB. Optimization of an electroporation protocol using the K562 cell line as a model: role of cell cycle phase and cytoplasmic DNAses. Cytotechnology. 2006;51(3). doi:10.1007/s10616-006-9028-1	Optimization of an electroporation protocol using the K562 cell line as a model: role of cell cycle phase and cytoplasmic DNAses	https://www.ncbi.nlm.nih.gov/pmc/articles/PMC3449805/	2006	pDNA	22.5	75	3	10	300 μl	NR		R	GFP	CMV	4.7	S	T	Human	Cell culture medium	el. cuvette (Bio-Rad)	Al	Gene Pulser	exp -LV		82.4	3.03	62.9	2.93	51.8296	3.07592	1.77588	3	24h and 48h	F
22	Delgado-Cañedo A, dos Santos DG, Chies JAB, Kvitko K, Nardi NB. Optimization of an electroporation protocol using the K562 cell line as a model: role of cell cycle phase and cytoplasmic DNAses. Cytotechnology. 2006;51(3). doi:10.1007/s10616-006-9028-1	Optimization of an electroporation protocol using the K562 cell line as a model: role of cell cycle phase and cytoplasmic DNAses	https://www.ncbi.nlm.nih.gov/pmc/articles/PMC3449805/	2006	pDNA	11.25	37.5	3	10	300 μl	NR		R	GFP	CMV	4.7	S	T	Human	Cell culture medium	el. cuvette (Bio-Rad)	Al	Gene Pulser	exp -LV		66.3	1.25	46.29	3.89	30.6903	2.64318	1.52604	3	24h and 48h	F
23	Delgado-Cañedo A, dos Santos DG, Chies JAB, Kvitko K, Nardi NB. Optimization of an electroporation protocol using the K562 cell line as a model: role of cell cycle phase and cytoplasmic DNAses. Cytotechnology. 2006;51(3). doi:10.1007/s10616-006-9028-1	Optimization of an electroporation protocol using the K562 cell line as a model: role of cell cycle phase and cytoplasmic DNAses	https://www.ncbi.nlm.nih.gov/pmc/articles/PMC3449805/	2006	pDNA	11.25	37.5	3	10	300 μl	NR		R	GFP	CMV	4.7	S	T	Human	Cell culture medium	el. cuvette (Bio-Rad)	Al	Gene Pulser	exp -LV		75.97	2.36	62.79	2.03	47.7016	2.13874	1.2348	3	24h and 48h	F
24	Delgado-Cañedo A, dos Santos DG, Chies JAB, Kvitko K, Nardi NB. Optimization of an electroporation protocol using the K562 cell line as a model: role of cell cycle phase and cytoplasmic DNAses. Cytotechnology. 2006;51(3). doi:10.1007/s10616-006-9028-1	Optimization of an electroporation protocol using the K562 cell line as a model: role of cell cycle phase and cytoplasmic DNAses	https://www.ncbi.nlm.nih.gov/pmc/articles/PMC3449805/	2006	pDNA	11.25	37.5	3	10	300 μl	NR		R	GFP	CMV	4.7	S	T	Human	Cell culture medium	el. cuvette (Bio-Rad)	Al	Gene Pulser	exp -LV		60.21	1.17	41.7	2.28	25.1076	1.45691	0.841147	3	24h and 48h	F
25	Delgado-Cañedo A, dos Santos DG, Chies JAB, Kvitko K, Nardi NB. Optimization of an electroporation protocol using the K562 cell line as a model: role of cell cycle phase and cytoplasmic DNAses. Cytotechnology. 2006;51(3). doi:10.1007/s10616-006-9028-1	Optimization of an electroporation protocol using the K562 cell line as a model: role of cell cycle phase and cytoplasmic DNAses	https://www.ncbi.nlm.nih.gov/pmc/articles/PMC3449805/	2006	pDNA	11.25	37.5	3	10	300 μl	NR		R	GFP	CMV	4.7	S	T	Human	Cell culture medium	el. cuvette (Bio-Rad)	Al	Gene Pulser	exp -LV		62.9	3.22	59.39	1.25	37.3563	2.06768	1.19378	3	24h and 48h	F
26	Delgado-Cañedo A, dos Santos DG, Chies JAB, Kvitko K, Nardi NB. Optimization of an electroporation protocol using the K562 cell line as a model: role of cell cycle phase and cytoplasmic DNAses. Cytotechnology. 2006;51(3). doi:10.1007/s10616-006-9028-1	Optimization of an electroporation protocol using the K562 cell line as a model: role of cell cycle phase and cytoplasmic DNAses	https://www.ncbi.nlm.nih.gov/pmc/articles/PMC3449805/	2006	pDNA	11.25	37.5	3	10	300 μl	NR		R	GFP	CMV	4.7	S	T	Human	Cell culture medium	el. cuvette (Bio-Rad)	Al	Gene Pulser	exp -LV		16.75	3.08	21.65	3.02	3.62637	0.836979	0.48323	3	24h and 48h	F
27	Delgado-Cañedo A, dos Santos DG, Chies JAB, Kvitko K, Nardi NB. Optimization of an electroporation protocol using the K562 cell line as a model: role of cell cycle phase and cytoplasmic DNAses. Cytotechnology. 2006;51(3). doi:10.1007/s10616-006-9028-1	Optimization of an electroporation protocol using the K562 cell line as a model: role of cell cycle phase and cytoplasmic DNAses	https://www.ncbi.nlm.nih.gov/pmc/articles/PMC3449805/	2006	pDNA	11.25	37.5	3	10	300 μl	NR		R	GFP	CMV	4.7	S	T	Human	Cell culture medium	el. cuvette (Bio-Rad)	Al	Gene Pulser	exp -LV		38.21	2.18	27.97	2.92	10.6873	1.27147	0.734086	3	24h and 48h	F
28	Escoffre JMM, Kaddur K, Rols MPP, Bouakaz A. In Vitro Gene Transfer by Electrosonoporation. 2010;36(10). doi:10.1016/j.ultrasmedbio.2010.06.019	In Vitro Gene Transfer by Electrosonoporation	https://www.ncbi.nlm.nih.gov/pubmed/20850028	2010	pDNA	2	20	0.5	5	100 μl	NR		R	GFP	CMV	4.7	S	N	Hamster	Sugars and salts	rods parallel electrodes	SS	Jouan	MV		7	3	98.24	1.87	6.8768	2.95011	1.70324	3	24h	F
29	Escoffre JMM, Kaddur K, Rols MPP, Bouakaz A. In Vitro Gene Transfer by Electrosonoporation. 2010;36(10). doi:10.1016/j.ultrasmedbio.2010.06.019	In Vitro Gene Transfer by Electrosonoporation	https://www.ncbi.nlm.nih.gov/pubmed/20850028	2010	pDNA	2	20	0.5	5	100 μl	NR		R	GFP	CMV	4.7	S	N	Hamster	Sugars and salts	rods parallel electrodes	SS	Jouan	MV		21.83	2.82	84.94	5.32	18.5424	2.662	1.53691	3	24h	F
30	Faurie C, Rebersek M, Golzio M, et al. Electro-mediated gene transfer and expression are controlled by the life-time of DNA/membrane complex formation. J Gene Med. 2010;12(1):117-125. doi:10.1002/jgm.1414	Electro-mediated gene transfer and expression are controlled by the life-time of DNA/membrane complex formation	https://www.ncbi.nlm.nih.gov/pubmed/19941315	2010	pDNA	4	40	0.5	5	100 μl	NR		R	GFP	CMV	4.7	S	N	Hamster	Sugars and salts	4 cylindrical rods	SS	custom-made	MV - SP		40	6.982	60	15.45	24	7.46604	4.31052	3	24h	F
31	Faurie C, Rebersek M, Golzio M, et al. Electro-mediated gene transfer and expression are controlled by the life-time of DNA/membrane complex formation. J Gene Med. 2010;12(1):117-125. doi:10.1002/jgm.1414	Electro-mediated gene transfer and expression are controlled by the life-time of DNA/membrane complex formation	https://www.ncbi.nlm.nih.gov/pubmed/19941315	2010	pDNA	4	40	0.5	5	100 μl	NR		R	GFP	CMV	4.7	S	N	Hamster	Sugars and salts	4 cylindrical rods	SS	custom-made	MV - BP		40	22.517	69.12	27.574	27.648	19.0757	11.0134	3	24h	F
32	Li F, Yamaguchi K, Okada K, et al. Efficient Transfection of DNA into Primarily Cultured Rat Sertoli Cells by Electroporation1. 2013;88(3):61. doi:10.1095/biolreprod.112.106260	Efficient Transfection of DNA into Primarily Cultured Rat Sertoli Cells by Electroporation	https://academic.oup.com/biolreprod/article/88/3/61,%201-6/2513990	2013	pDNA	5	20	0.5	2	250 μl	NR		R	GFP	CMV	4.7	S	P	Rat	Commercial electroporation medium	el. cuvette (Bio-Rad)	Al	ECM 830 (BTX)	LV		15.17	6.26	72.1	15.7	10.9376	5.10331	2.9464	3	24h	M
33	Li F, Yamaguchi K, Okada K, et al. Efficient Transfection of DNA into Primarily Cultured Rat Sertoli Cells by Electroporation1. 2013;88(3):61. doi:10.1095/biolreprod.112.106260	Efficient Transfection of DNA into Primarily Cultured Rat Sertoli Cells by Electroporation	https://academic.oup.com/biolreprod/article/88/3/61,%201-6/2513990	2013	pDNA	5	20	0.5	2	250 μl	NR		R	GFP	CMV	4.7	S	P	Rat	Commercial electroporation medium	el. cuvette (Bio-Rad)	Al	ECM 830 (BTX)	LV		24.15	7.5	68.16	9.5	16.4606	5.60322	3.23502	3	48h	M
34	Li F, Yamaguchi K, Okada K, et al. Efficient Transfection of DNA into Primarily Cultured Rat Sertoli Cells by Electroporation1. 2013;88(3):61. doi:10.1095/biolreprod.112.106260	Efficient Transfection of DNA into Primarily Cultured Rat Sertoli Cells by Electroporation	https://academic.oup.com/biolreprod/article/88/3/61,%201-6/2513990	2013	pDNA	5	20	0.5	2	250 μl	NR		R	GFP	CMV	4.7	S	P	Rat	Commercial electroporation medium	el. cuvette (Bio-Rad)	Al	ECM 830 (BTX)	LV		15	8.94	52	17.95	7.8	5.37223	3.10166	3	72h	M
35	Li F, Yamaguchi K, Okada K, et al. Efficient Transfection of DNA into Primarily Cultured Rat Sertoli Cells by Electroporation1. 2013;88(3):61. doi:10.1095/biolreprod.112.106260	Efficient Transfection of DNA into Primarily Cultured Rat Sertoli Cells by Electroporation	https://academic.oup.com/biolreprod/article/88/3/61,%201-6/2513990	2013	pDNA	2.5	10	0.5	2	250 μl	NR		R	GFP	CMV	4.7	S	P	Rat	Commercial electroporation medium	el. cuvette (Bio-Rad)	Al	ECM 830 (BTX)	LV		14	2.91	73.36	4.77	10.2704	2.23679	1.29141	3	48h	M
36	Li F, Yamaguchi K, Okada K, et al. Efficient Transfection of DNA into Primarily Cultured Rat Sertoli Cells by Electroporation1. 2013;88(3):61. doi:10.1095/biolreprod.112.106260	Efficient Transfection of DNA into Primarily Cultured Rat Sertoli Cells by Electroporation	https://academic.oup.com/biolreprod/article/88/3/61,%201-6/2513990	2013	pDNA	7.5	30	0.5	2	250 μl	NR		R	GFP	CMV	4.7	S	P	Rat	Commercial electroporation medium	el. cuvette (Bio-Rad)	Al	ECM 830 (BTX)	LV		24.07	1	77.2	1.52	18.582	0.854307	0.493234	3	48h	M
37	Li F, Yamaguchi K, Okada K, et al. Efficient Transfection of DNA into Primarily Cultured Rat Sertoli Cells by Electroporation1. 2013;88(3):61. doi:10.1095/biolreprod.112.106260	Efficient Transfection of DNA into Primarily Cultured Rat Sertoli Cells by Electroporation	https://academic.oup.com/biolreprod/article/88/3/61,%201-6/2513990	2013	pDNA	10	40	0.5	2	250 μl	NR		R	GFP	CMV	4.7	S	P	Rat	Commercial electroporation medium	el. cuvette (Bio-Rad)	Al	ECM 830 (BTX)	LV		41.36	6.45	59.35	4.5	24.5472	4.25655	2.45752	3	48h	M
38	Li F, Yamaguchi K, Okada K, et al. Efficient Transfection of DNA into Primarily Cultured Rat Sertoli Cells by Electroporation1. 2013;88(3):61. doi:10.1095/biolreprod.112.106260	Efficient Transfection of DNA into Primarily Cultured Rat Sertoli Cells by Electroporation	https://academic.oup.com/biolreprod/article/88/3/61,%201-6/2513990	2013	pDNA	12.5	50	0.5	2	250 μl	NR		R	GFP	CMV	4.7	S	P	Rat	Commercial electroporation medium	el. cuvette (Bio-Rad)	Al	ECM 830 (BTX)	LV		35	6.4	57.24	6.32	20.034	4.27939	2.47071	3	48h	M
39	Li F, Yamaguchi K, Okada K, et al. Efficient Transfection of DNA into Primarily Cultured Rat Sertoli Cells by Electroporation1. 2013;88(3):61. doi:10.1095/biolreprod.112.106260	Efficient Transfection of DNA into Primarily Cultured Rat Sertoli Cells by Electroporation	https://academic.oup.com/biolreprod/article/88/3/61,%201-6/2513990	2013	pDNA	5	20	0.5	2	250 μl	NR		R	GFP	CMV	4.7	S	P	Rat	Commercial electroporation medium	el. cuvette (Bio-Rad)	Al	ECM 830 (BTX)	LV		24	7.41	59.91	0	14.3784	4.43933	2.56305	3	48h	M
40	Li F, Yamaguchi K, Okada K, et al. Efficient Transfection of DNA into Primarily Cultured Rat Sertoli Cells by Electroporation1. 2013;88(3):61. doi:10.1095/biolreprod.112.106260	Efficient Transfection of DNA into Primarily Cultured Rat Sertoli Cells by Electroporation	https://academic.oup.com/biolreprod/article/88/3/61,%201-6/2513990	2013	pDNA	5	20	1	4	250 μl	NR		R	GFP	CMV	4.7	S	P	Rat	Commercial electroporation medium	el. cuvette (Bio-Rad)	Al	ECM 830 (BTX)	LV		22.58	1.92	61.29	1	13.8393	1.19824	0.691802	3	48h	M
41	Li F, Yamaguchi K, Okada K, et al. Efficient Transfection of DNA into Primarily Cultured Rat Sertoli Cells by Electroporation1. 2013;88(3):61. doi:10.1095/biolreprod.112.106260	Efficient Transfection of DNA into Primarily Cultured Rat Sertoli Cells by Electroporation	https://academic.oup.com/biolreprod/article/88/3/61,%201-6/2513990	2013	pDNA	5	20	2	8	250 μl	NR		R	GFP	CMV	4.7	S	P	Rat	Commercial electroporation medium	el. cuvette (Bio-Rad)	Al	ECM 830 (BTX)	LV		19.36	3.12	59	6.42	11.4224	2.22112	1.28236	3	48h	M
42	Madeira C, Ribeiro SC, Pinheiro ISMM, et al. Gene delivery to human bone marrow mesenchymal stem cells by microporation. 2011;151(1). doi:10.1016/j.jbiotec.2010.11.002	Optimization of gene delivery to HEK293T cells by microporation using a central composite design methodology	https://link.springer.com/article/10.1007%2Fs10529-010-0327-4	2010	pDNA	1	100	0.2	20	10 μl	NR		R	GFP	SV40	5.7	S	N	Human	Balanced salt solution (PBS etc)	microcapillary	Au-NR	Microporatpr MP-100 (South Korea)	LV		55.6	2.1	92.5	2.5	51.43	2.3886	1.37906	3
43	Madeira C, Ribeiro SC, Pinheiro ISMM, et al. Gene delivery to human bone marrow mesenchymal stem cells by microporation. 2011;151(1). doi:10.1016/j.jbiotec.2010.11.002	Optimization of gene delivery to HEK293T cells by microporation using a central composite design methodology	https://link.springer.com/article/10.1007%2Fs10529-010-0327-4	2010	pDNA	3	300	0.2	20	10 μl	NR		R	GFP	SV40	5.7	S	N	Human	Balanced salt solution (PBS etc)	microcapillary	Au-NR	Microporatpr MP-100 (South Korea)	LV		64.3	0.4	75.9	10.8	48.8037	6.95103	4.01318	3
44	Madeira C, Ribeiro SC, Pinheiro ISMM, et al. Gene delivery to human bone marrow mesenchymal stem cells by microporation. 2011;151(1). doi:10.1016/j.jbiotec.2010.11.002	Optimization of gene delivery to HEK293T cells by microporation using a central composite design methodology	https://link.springer.com/article/10.1007%2Fs10529-010-0327-4	2010	pDNA	1	100	0.2	20	10 μl	NR		R	GFP	SV40	5.7	S	N	Human	Commercial electroporation medium	microcapillary	Au-NR	Microporatpr MP-100 (South Korea)	LV		59	18	65.2	6.5	38.468	12.3467	7.12837	3
45	Madeira C, Ribeiro SC, Pinheiro ISMM, et al. Gene delivery to human bone marrow mesenchymal stem cells by microporation. 2011;151(1). doi:10.1016/j.jbiotec.2010.11.002	Optimization of gene delivery to HEK293T cells by microporation using a central composite design methodology	https://link.springer.com/article/10.1007%2Fs10529-010-0327-4	2010	pDNA	3	300	0.2	20	10 μl	NR		R	GFP	SV40	5.7	S	N	Human	Commercial electroporation medium	microcapillary	Au-NR	Microporatpr MP-100 (South Korea)	LV		25.8	0.4	29.9	2.9	7.7142	0.757699	0.437458	3
46	Madeira C, Ribeiro SCC, Turk MZZ, Cabral JMSMS. Optimization of gene delivery to HEK293T cells by microporation using a central composite design methodology. 2010;32(10). doi:10.1007/s10529-010-0327-4	Gene delivery to human bone marrow mesenchymal stem cells by microporation	https://www.sciencedirect.com/science/article/pii/S016816561002016X?via%3Dihub	2011	pDNA	1	100	0.15	15	10 μl	NR		R	GFP	CMV	3.7	S	P	Human	Commercial electroporation medium	microcapillary	Au-NR	Microporatpr MP-100 (Invitrogene)	LV		38.2	5.723	94.72	1.414	36.183	5.44767	3.85208	2	24h	F
47	Madeira C, Ribeiro SCC, Turk MZZ, Cabral JMSMS. Optimization of gene delivery to HEK293T cells by microporation using a central composite design methodology. 2010;32(10). doi:10.1007/s10529-010-0327-4	Gene delivery to human bone marrow mesenchymal stem cells by microporation	https://www.sciencedirect.com/science/article/pii/S016816561002016X?via%3Dihub	2011	pDNA	3	300	0.15	15	10 μl	NR		R	GFP	CMV	3.7	S	P	Human	Commercial electroporation medium	microcapillary	Au-NR	Microporatpr MP-100 (Invitrogene)	LV		54.52	12.049	86.59	2.715	47.2089	10.5377	7.45129	2	24h	F
48	Madeira C, Ribeiro SCC, Turk MZZ, Cabral JMSMS. Optimization of gene delivery to HEK293T cells by microporation using a central composite design methodology. 2010;32(10). doi:10.1007/s10529-010-0327-4	Gene delivery to human bone marrow mesenchymal stem cells by microporation	https://www.sciencedirect.com/science/article/pii/S016816561002016X?via%3Dihub	2011	pDNA	3	300	0.15	15	10 μl	NR		R	GFP	CMV	3.7	S	P	Human	Sugars and salts	microcapillary	Au-NR	Microporatpr MP-100 (Invitrogene)	LV		38.19	4	95.04	1	36.2958	3.82073	2.70167	2	24h	F
49	Wasungu L, Pillet F, Bellard E, Rols M-P, Teissié J. Shock waves associated with electric pulses affect cell electro-permeabilization. 2014;100:36-43. doi:10.1016/j.bioelechem.2014.06.011	Shock waves associated with electric pulses affect cell electro-permeabilization	https://www.sciencedirect.com/science/article/pii/S1567539414000930?via%3Dihub	2014	pDNA	1	10	0.5	5	100 μl	NR		R	GFP	CMV	4.7	S	N	Hamster	Sugars and salts	el. chamber;	SS;	Jouan;	MV	OSC	2	2	30	8	0.6	0.620967	0.358515	3	24h	F
50	Hyder, I., Eghbalsaied, S. & Kues, W. A. (2020). Systematic optimization of square-wave electroporation conditions for bovine primary fibroblasts. BMC Molecular and Cell Biology, 21(1). https://doi.org/10.1186/s12860-020-00254-5	Systematic optimization of square-wave electroporation conditions for bovine primary fibroblasts	https://bmcmolcellbiol.biomedcentral.com/track/pdf/10.1186/s12860-020-00254-5.pdf	2020	pDNA	5	50	0.3	3	R	pT2-RMCE-Venus	CAGGS	R	pT2-RMCE-Venus	CAG	6.3	S	P	Bovine	Commercial electroporation medium	el. Cuvette	NR	BioRad Gene Pulser Xcell	LV: 1x10 ms, 400 V	LV: 1x10 ms, 400 V	14	1.732	10	1.732	1.4	0.297985	0.172041	3
51	Hyder, I., Eghbalsaied, S. & Kues, W. A. (2020). Systematic optimization of square-wave electroporation conditions for bovine primary fibroblasts. BMC Molecular and Cell Biology, 21(1). https://doi.org/10.1186/s12860-020-00254-5	Systematic optimization of square-wave electroporation conditions for bovine primary fibroblasts	https://bmcmolcellbiol.biomedcentral.com/track/pdf/10.1186/s12860-020-00254-5.pdf	2020	pDNA	5	50	0.3	3	R	pT2-RMCE-Venus	CAGGS	R	pT2-RMCE-Venus	CAG	6.3	S	P	Bovine	Cell culture medium	el. Cuvette	NR	BioRad Gene Pulser Xcell	LV: 1x10 ms, 400 V	LV: 1x10 ms, 400 V	19	1.732	42	1.732	7.98	0.798413	0.460964	3
52	Hyder, I., Eghbalsaied, S. & Kues, W. A. (2020). Systematic optimization of square-wave electroporation conditions for bovine primary fibroblasts. BMC Molecular and Cell Biology, 21(1). https://doi.org/10.1186/s12860-020-00254-5	Systematic optimization of square-wave electroporation conditions for bovine primary fibroblasts	https://bmcmolcellbiol.biomedcentral.com/track/pdf/10.1186/s12860-020-00254-5.pdf	2020	pDNA	5	50	0.3	3	R	pT2-RMCE-Venus	CAGGS	R	pT2-RMCE-Venus	CAG	6.3	S	P	Bovine	Balanced salt solution (PBS etc)	el. Cuvette	NR	BioRad Gene Pulser Xcell	LV: 1x10 ms, 400 V	LV: 1x10 ms, 400 V	3	5.196	3	1.732	0.09	0.164312	0.0948655	3
53	Hyder, I., Eghbalsaied, S. & Kues, W. A. (2020). Systematic optimization of square-wave electroporation conditions for bovine primary fibroblasts. BMC Molecular and Cell Biology, 21(1). https://doi.org/10.1186/s12860-020-00254-5	Systematic optimization of square-wave electroporation conditions for bovine primary fibroblasts	https://bmcmolcellbiol.biomedcentral.com/track/pdf/10.1186/s12860-020-00254-5.pdf	2020	pDNA	5	50	0.3	3	R	pT2-RMCE-Venus	CAGGS	R	pT2-RMCE-Venus	CAG	6.3	S	P	Bovine	Cell culture medium	el. Cuvette	NR	BioRad Gene Pulser Xcell	LV. 1x10 ms, 400 V	LV. 1x10 ms, 400 V	6	5.196	4	0.1732	0.24	0.2081	0.120146	3
54	Hyder, I., Eghbalsaied, S. & Kues, W. A. (2020). Systematic optimization of square-wave electroporation conditions for bovine primary fibroblasts. BMC Molecular and Cell Biology, 21(1). https://doi.org/10.1186/s12860-020-00254-5	Systematic optimization of square-wave electroporation conditions for bovine primary fibroblasts	https://bmcmolcellbiol.biomedcentral.com/track/pdf/10.1186/s12860-020-00254-5.pdf	2020	pDNA	10	50	0.3	3	R	pT2-RMCE-Venus	CAGGS	R	pT2-RMCE-Venus	CAG	6.3	S	P	Bovine	Cell culture medium	el. Cuvette	NR	BioRad Gene Pulser Xcell	LV: 1x10 ms, 400 V	LV: 1x10 ms, 400 V	53	3.464	30	3.464	15.9	2.10963	1.218	3
55	Ruzgys, P., Novickij, V., Novickij, J. & Šatkauskas, S. (2018). Nanosecond range electric pulse application as a non-viral gene delivery method: proof of concept. Scientific Reports, 8(1). https://doi.org/10.1038/s41598-018-33912-y	Nanosecond range electric pulse application as a non-viral gene delivery method: proof of concept.	https://www.nature.com/articles/s41598-018-33912-y	2018	pDNA	8	200	0.07	1.8	R	pmaxGFP	CMV	R	GFP	CMV	3.5	S	N	Hamster	Sugars and salts	el. Cuvette	NR	HV pulse generator (VGTU, Vilnus)	ns: 10x200 ns, 1 MHz, 18 kV/cm	ns: 10x200 ns, 1 MHz, 18 kV/cm	16.9	1.7	86	3	14.534	1.54741	0.8934	3
56	Ruzgys, P., Novickij, V., Novickij, J. & Šatkauskas, S. (2018). Nanosecond range electric pulse application as a non-viral gene delivery method: proof of concept. Scientific Reports, 8(1). https://doi.org/10.1038/s41598-018-33912-y	Nanosecond range electric pulse application as a non-viral gene delivery method: proof of concept.	https://www.nature.com/articles/s41598-018-33912-y	2018	pDNA	8	200	0.07	1.8	R	pmaxGFP	CMV	R	GFP	CMV	3.5	S	N	Hamster	Sugars and salts	el. Cuvette	NR	HV pulse generator (VGTU, Vilnus)	HV: 2x100 ms, 1 Hz, 14 kV/cm	HV: 2x100 ms, 1 Hz, 14 kV/cm	51	7	74	3	37.74	5.40123	3.1184	3
57	Sherba, J. J., Hogquist, S., Lin, H., Shan, J. W., Shreiber, D. I. & Zahn, J. D. (2020). The effects of electroporation buffer composition on cell viability and electro-transfection efficiency. Scientific Reports, 10(1). https://doi.org/10.1038/s41598-020-59790-x	The effects of electroporation buffer composition on cell viability and electro-transfection efficiency	https://www.nature.com/articles/s41598-020-59790-x	2020	pDNA	2	20	0.3	3	R	pmaxGFP	CMV	R	GFP	CMV	3.5	S	N	Mouse	Sugars and salts	el. Cuvette	NR	BTX ECM 830	HV: 1x250 ms, 4.8 kV/cm	HV: 1x250 ms, 4.8 kV/cm	43	12	61	12	26.23	8.95589	4.0052	5
58	Sherba, J. J., Hogquist, S., Lin, H., Shan, J. W., Shreiber, D. I. & Zahn, J. D. (2020). The effects of electroporation buffer composition on cell viability and electro-transfection efficiency. Scientific Reports, 10(1). https://doi.org/10.1038/s41598-020-59790-x	The effects of electroporation buffer composition on cell viability and electro-transfection efficiency	https://www.nature.com/articles/s41598-020-59790-x	2020	pDNA	2	20	0.3	3	R	pmaxGFP	CMV	R	GFP	CMV	3.5	S	N	Mouse	Sugars and salts	el. Cuvette	NR	BTX ECM 830	HV: 1x250 ms, 4.8 kV/cm	HV: 1x250 ms, 4.8 kV/cm	42	16	48	4	20.16	7.8616	3.51582	5
59	Sherba, J. J., Hogquist, S., Lin, H., Shan, J. W., Shreiber, D. I. & Zahn, J. D. (2020). The effects of electroporation buffer composition on cell viability and electro-transfection efficiency. Scientific Reports, 10(1). https://doi.org/10.1038/s41598-020-59790-x	The effects of electroporation buffer composition on cell viability and electro-transfection efficiency	https://www.nature.com/articles/s41598-020-59790-x	2020	pDNA	2	20	0.3	3	R	pmaxGFP	CMV	R	GFP	CMV	3.5	S	N	Mouse	Sugars and salts	el. Cuvette	NR	BTX ECM 830	MV: 1x500 ms, 2.4 kV/cm	MV: 1x500 ms, 2.4 kV/cm	42	14	87	8.5	36.54	12.6924	5.67622	5
60	Sherba, J. J., Hogquist, S., Lin, H., Shan, J. W., Shreiber, D. I. & Zahn, J. D. (2020). The effects of electroporation buffer composition on cell viability and electro-transfection efficiency. Scientific Reports, 10(1). https://doi.org/10.1038/s41598-020-59790-x	The effects of electroporation buffer composition on cell viability and electro-transfection efficiency	https://www.nature.com/articles/s41598-020-59790-x	2020	pDNA	2	20	0.3	3	R	pmaxGFP	CMV	R	GFP	CMV	3.5	S	N	Mouse	Sugars and salts	el. Cuvette	NR	BTX ECM 830	HV: 1x250 ms, 4.8 kV/cm	HV: 1x250 ms, 4.8 kV/cm	70	9.8	39	11	27.3	8.59638	3.84442	5
61	Sherba, J. J., Hogquist, S., Lin, H., Shan, J. W., Shreiber, D. I. & Zahn, J. D. (2020). The effects of electroporation buffer composition on cell viability and electro-transfection efficiency. Scientific Reports, 10(1). https://doi.org/10.1038/s41598-020-59790-x	The effects of electroporation buffer composition on cell viability and electro-transfection efficiency	https://www.nature.com/articles/s41598-020-59790-x	2020	pDNA	2	20	0.3	3	R	pmaxGFP	CMV	R	GFP	CMV	3.5	S	N	Mouse	Sugars and salts	el. Cuvette	NR	BTX ECM 830	MV: 1x500 ms, 2.4 kV/cm	MV: 1x500 ms, 2.4 kV/cm	73	8.7	30	10	21.9	7.75255	3.46705	5
62	Sherba, J. J., Hogquist, S., Lin, H., Shan, J. W., Shreiber, D. I. & Zahn, J. D. (2020). The effects of electroporation buffer composition on cell viability and electro-transfection efficiency. Scientific Reports, 10(1). https://doi.org/10.1038/s41598-020-59790-x	The effects of electroporation buffer composition on cell viability and electro-transfection efficiency	https://www.nature.com/articles/s41598-020-59790-x	2020	pDNA	2	20	0.3	3	R	pmaxGFP	CMV	R	GFP	CMV	3.5	S	N	Mouse	Sugars and salts	el. Cuvette	NR	BTX ECM 830	HV: 1x250 ms, 4.8 kV/cm	HV: 1x250 ms, 4.8 kV/cm	82	1	9	4.4	7.38	3.60912	1.61405	5
63	Sherba, J. J., Hogquist, S., Lin, H., Shan, J. W., Shreiber, D. I. & Zahn, J. D. (2020). The effects of electroporation buffer composition on cell viability and electro-transfection efficiency. Scientific Reports, 10(1). https://doi.org/10.1038/s41598-020-59790-x	The effects of electroporation buffer composition on cell viability and electro-transfection efficiency	https://www.nature.com/articles/s41598-020-59790-x	2020	pDNA	2	20	0.3	3	R	pmaxGFP	CMV	R	GFP	CMV	3.5	S	N	Mouse	Sugars and salts	el. Cuvette	NR	BTX ECM 830	MV: 1x500 ms, 2.4 kV/cm	MV: 1x500 ms, 2.4 kV/cm	67	21	21	9.5	14.07	7.74347	3.46298	5
64	Sherba, J. J., Hogquist, S., Lin, H., Shan, J. W., Shreiber, D. I. & Zahn, J. D. (2020). The effects of electroporation buffer composition on cell viability and electro-transfection efficiency. Scientific Reports, 10(1). https://doi.org/10.1038/s41598-020-59790-x	The effects of electroporation buffer composition on cell viability and electro-transfection efficiency	https://www.nature.com/articles/s41598-020-59790-x	2020	pDNA	2	20	0.3	3	R	pmaxGFP	CMV	R	GFP	CMV	3.5	S	N	Mouse	Sugars and salts	el. Cuvette	NR	BTX ECM 830	HV: 1x250 ms, 4.8 kV/cm	HV: 1x250 ms, 4.8 kV/cm	69	24	8	4.4	5.52	3.59217	1.60647	5
65	Sherba, J. J., Hogquist, S., Lin, H., Shan, J. W., Shreiber, D. I. & Zahn, J. D. (2020). The effects of electroporation buffer composition on cell viability and electro-transfection efficiency. Scientific Reports, 10(1). https://doi.org/10.1038/s41598-020-59790-x	The effects of electroporation buffer composition on cell viability and electro-transfection efficiency	https://www.nature.com/articles/s41598-020-59790-x	2020	pDNA	22	20	0.3	3	R	pmaxGFP	CMV	R	GFP	CMV	3.5	S	N	Mouse	Sugars and salts	el. Cuvette	NR	BTX ECM 830	MV: 1x500 ms, 2.4 kV/cm	MV: 1x500 ms, 2.4 kV/cm	34	1.5	50	6	17	2.1735	0.972019	5
66	Sherba, J. J., Hogquist, S., Lin, H., Shan, J. W., Shreiber, D. I. & Zahn, J. D. (2020). The effects of electroporation buffer composition on cell viability and electro-transfection efficiency. Scientific Reports, 10(1). https://doi.org/10.1038/s41598-020-59790-x	The effects of electroporation buffer composition on cell viability and electro-transfection efficiency	https://www.nature.com/articles/s41598-020-59790-x	2020	pDNA	2	20	0.3	3	R	pmaxGFP	CMV	R	GFP	CMV	3.5	S	N	Mouse	Sugars and salts	el. Cuvette	NR	BTX ECM 830	HV: 1x250 ms, 4.8 kV/cm	HV: 1x250 ms, 4.8 kV/cm	65	7.6	18	4	11.7	2.93793	1.31388	5
67	Sherba, J. J., Hogquist, S., Lin, H., Shan, J. W., Shreiber, D. I. & Zahn, J. D. (2020). The effects of electroporation buffer composition on cell viability and electro-transfection efficiency. Scientific Reports, 10(1). https://doi.org/10.1038/s41598-020-59790-x	The effects of electroporation buffer composition on cell viability and electro-transfection efficiency	https://www.nature.com/articles/s41598-020-59790-x	2020	pDNA	2	20	0.3	3	R	pmaxGFP	CMV	R	GFP	CMV	3.5	S	N	Mouse	Sugars and salts	el. Cuvette	NR	BTX ECM 830	MV: 1x500 ms, 2.4 kV/cm	MV: 1x500 ms, 2.4 kV/cm	57	5.8	24	4	13.68	2.67134	1.19466	5
68	Sherba, J. J., Hogquist, S., Lin, H., Shan, J. W., Shreiber, D. I. & Zahn, J. D. (2020). The effects of electroporation buffer composition on cell viability and electro-transfection efficiency. Scientific Reports, 10(1). https://doi.org/10.1038/s41598-020-59790-x	The effects of electroporation buffer composition on cell viability and electro-transfection efficiency	https://www.nature.com/articles/s41598-020-59790-x	2020	pDNA	2	20	0.3	3	R	pmaxGFP	CMV	R	GFP	CMV	3.5	S	N	Mouse	Sugars and salts	el. Cuvette	NR	BTX ECM 830	HV: 1x250 ms, 4.8 kV/cm	HV: 1x250 ms, 4.8 kV/cm	80	10	7	2.1	5.6	1.82	0.813929	5
69	Chopra, S., Ruzgys, P., Maciulevičius, M., Jakutavičiute, M. & Šatka, S. (2020). Investigation of plasmid DNA delivery and cell viability dynamics for optimal cell electrotransfection in vitro. Applied Sciences (Switzerland), 10(17). https://doi.org/10.3390/app10176070	Investigation of plasmid DNA delivery and cell viability dynamics for optimal cell electrotransfection in vitro	https://www.mdpi.com/2076-3417/10/17/6070	2020	pDNA	0.5	10	0.09	1.8	R	pmaxGFP	CMV	R	GFP	CMV	3.5	S	N	Hamster	Sugars and salts	plate	stainless steel	BTX T820	HV: 3x100 ms, 1 Hz, 1400 V/cm	HV: 3x100 ms, 1 Hz, 1400 V/cm	9	0.1	88.5	0.1	7.965	0.0889565	0.0363163	6
70	Chopra, S., Ruzgys, P., Maciulevičius, M., Jakutavičiute, M. & Šatka, S. (2020). Investigation of plasmid DNA delivery and cell viability dynamics for optimal cell electrotransfection in vitro. Applied Sciences (Switzerland), 10(17). https://doi.org/10.3390/app10176070	Investigation of plasmid DNA delivery and cell viability dynamics for optimal cell electrotransfection in vitro	https://www.mdpi.com/2076-3417/10/17/6070	2020	pDNA	5	100	0.09	1.8	R	pmaxGFP	CMV	R	GFP	CMV	3.5	S	N	Hamster	Sugars and salts	plate	stainless steel	BTX T820	HV. 2x100 ms, 1 Hz, 1400 V/cm	HV. 2x100 ms, 1 Hz, 1400 V/cm	28.5	4	86	11.5	24.51	4.75138	1.93974	6
71	Chopra, S., Ruzgys, P., Maciulevičius, M., Jakutavičiute, M. & Šatka, S. (2020). Investigation of plasmid DNA delivery and cell viability dynamics for optimal cell electrotransfection in vitro. Applied Sciences (Switzerland), 10(17). https://doi.org/10.3390/app10176070	Investigation of plasmid DNA delivery and cell viability dynamics for optimal cell electrotransfection in vitro	https://www.mdpi.com/2076-3417/10/17/6070	2020	pDNA	10	200	0.09	1.8	R	pmaxGFP	CMV	R	GFP	CMV	3.5	S	N	Hamster	Sugars and salts	plate	stainless steel	BTX T820	HV: 2x100 ms, 1 Hz, 1400 V/cm	HV: 2x100 ms, 1 Hz, 1400 V/cm	32.5	1.5	68	5	22.1	1.9186	0.783265	6
72	Chopra, S., Ruzgys, P., Maciulevičius, M., Jakutavičiute, M. & Šatka, S. (2020). Investigation of plasmid DNA delivery and cell viability dynamics for optimal cell electrotransfection in vitro. Applied Sciences (Switzerland), 10(17). https://doi.org/10.3390/app10176070	Investigation of plasmid DNA delivery and cell viability dynamics for optimal cell electrotransfection in vitro	https://www.mdpi.com/2076-3417/10/17/6070	2020	pDNA	15	300	0.09	1.8	R	pmaxGFP	CMV	R	GFP	CMV	3.5	S	N	Hamster	Sugars and salts	plate	stainless steel	BTX T820	HV: 3x100 ms, 1 Hz, 1400 V/cm	HV: 3x100 ms, 1 Hz, 1400 V/cm	35	2	45.5	4	15.925	1.66976	0.681677	6
73	Chopra, S., Ruzgys, P., Maciulevičius, M., Jakutavičiute, M. & Šatka, S. (2020). Investigation of plasmid DNA delivery and cell viability dynamics for optimal cell electrotransfection in vitro. Applied Sciences (Switzerland), 10(17). https://doi.org/10.3390/app10176070	Investigation of plasmid DNA delivery and cell viability dynamics for optimal cell electrotransfection in vitro	https://www.mdpi.com/2076-3417/10/17/6070	2020	pDNA	20	400	0.09	1.8	R	pmaxGFP	CMV	R	GFP	CMV	3.5	S	N	Hamster	Sugars and salts	plate	stainless steel	BTX T820	HV: 3x100 ms, 1 Hz, 1400 V/cm	HV: 3x100 ms, 1 Hz, 1400 V/cm	31.5	2	38	2	11.97	0.987168	0.40301	6
74	Chopra, S., Ruzgys, P., Maciulevičius, M., Jakutavičiute, M. & Šatka, S. (2020). Investigation of plasmid DNA delivery and cell viability dynamics for optimal cell electrotransfection in vitro. Applied Sciences (Switzerland), 10(17). https://doi.org/10.3390/app10176070	Investigation of plasmid DNA delivery and cell viability dynamics for optimal cell electrotransfection in vitro	https://www.mdpi.com/2076-3417/10/17/6070	2020	pDNA	30	600	0.09	1.8	R	pmaxGFP	CMV	R	GFP	CMV	3.5	S	N	Hamster	Sugars and salts	plate	stainless steel	BTX T820	HV: 1x100 ms, 1400 V/cm	HV: 1x100 ms, 1400 V/cm	26.5	0.1	48	0.1	12.72	0.0548293	0.022384	6
75	Potočnik, T., Miklavčič, D. & Maček Lebar, A. (2021). Gene transfer by electroporation with high frequency bipolar pulses in vitro. Bioelectrochemistry, 107803. https://doi.org/10.1016/j.bioelechem.2021.107803	Gene transfer by electroporation with high frequency bipolar pulses in vitro	https://www.sciencedirect.com/science/article/pii/S1567539421000669	2021	pDNA	75	500	0.2	1.3	R	PEGFP-N1	CMV	R	GFP	CMV	4.7	S	N	Hamster	Cell culture medium	el. Cuvette		laboratory prototype	HV: 8x100 ms, 1 Hz, 1600 V/cm	HV: 8x100 ms, 1 Hz, 1600 V/cm	49	1.9	56	6	27.44	3.12661	1.80515	3
76	Potočnik, T., Miklavčič, D. & Maček Lebar, A. (2021). Gene transfer by electroporation with high frequency bipolar pulses in vitro. Bioelectrochemistry, 107803. https://doi.org/10.1016/j.bioelechem.2021.107803	Gene transfer by electroporation with high frequency bipolar pulses in vitro	https://www.sciencedirect.com/science/article/pii/S1567539421000669	2021	pDNA	75	500	0.2	1.3	R	PEGFP-N1	CMV	R	GFP	CMV	4.7	S	N	Hamster	Cell culture medium	el. Cuvette		laboratory prototype	MV: 8x5 ms, 1 Hz, 500 V/cm	MV: 8x5 ms, 1 Hz, 500 V/cm	53	3	75	17	39.75	9.28669	5.36167	3
77	Potočnik, T., Miklavčič, D. & Maček Lebar, A. (2021). Gene transfer by electroporation with high frequency bipolar pulses in vitro. Bioelectrochemistry, 107803. https://doi.org/10.1016/j.bioelechem.2021.107803	Gene transfer by electroporation with high frequency bipolar pulses in vitro	https://www.sciencedirect.com/science/article/pii/S1567539421000669	2021	pDNA	75	500	0.2	1.3	R	PEGFP-N1	CMV	R	GFP	CMV	4.7	S	N	Hamster	Cell culture medium	el. Cuvette		laboratory prototype	BP: 2-2-2-2, 50p, 50b, 1250 V/cm	BP: 2-2-2-2, 50p, 50b, 1250 V/cm	42	8.1	82	12	34.44	8.33773	4.81379	3
78	Potočnik, T., Miklavčič, D. & Maček Lebar, A. (2021). Gene transfer by electroporation with high frequency bipolar pulses in vitro. Bioelectrochemistry, 107803. https://doi.org/10.1016/j.bioelechem.2021.107803	Gene transfer by electroporation with high frequency bipolar pulses in vitro	https://www.sciencedirect.com/science/article/pii/S1567539421000669	2021	pDNA	37.5	250	0.2	1.3	R	PEGFP-N1	CMV	R	GFP	CMV	4.7	S	N	Hamster	Cell culture medium	el. Cuvette		laboratory prototype	HV: 8x100 ms, 1 Hz, 1600 V/cm	HV: 8x100 ms, 1 Hz, 1600 V/cm	49	4	67	9	32.83	5.16047	2.9794	3
79	Potočnik, T., Miklavčič, D. & Maček Lebar, A. (2021). Gene transfer by electroporation with high frequency bipolar pulses in vitro. Bioelectrochemistry, 107803. https://doi.org/10.1016/j.bioelechem.2021.107803	Gene transfer by electroporation with high frequency bipolar pulses in vitro	https://www.sciencedirect.com/science/article/pii/S1567539421000669	2021	pDNA	37.5	250	0.2	1.3	R	PEGFP-N1	CMV	R	GFP	CMV	4.7	S	N	Hamster	Cell culture medium	el. Cuvette		laboratory prototype	MV: 8x5 ms, 1 Hz, 500 V/cm	MV: 8x5 ms, 1 Hz, 500 V/cm	50	1	78	6	39	3.09974	1.78964	3
80	Potočnik, T., Miklavčič, D. & Maček Lebar, A. (2021). Gene transfer by electroporation with high frequency bipolar pulses in vitro. Bioelectrochemistry, 107803. https://doi.org/10.1016/j.bioelechem.2021.107803	Gene transfer by electroporation with high frequency bipolar pulses in vitro	https://www.sciencedirect.com/science/article/pii/S1567539421000669	2021	pDNA	37.5	250	0.2	1.3	R	PEGFP-N1	CMV	R	GFP	CMV	4.7	S	N	Hamster	Cell culture medium	el. Cuvette		laboratory prototype	BP: 2-2-2-2, 50p, 50b, 1250 V/cm	BP: 2-2-2-2, 50p, 50b, 1250 V/cm	35	1	93	4	32.55	1.68074	0.970378	3
81	Potočnik, T., Miklavčič, D. & Maček Lebar, A. (2021). Gene transfer by electroporation with high frequency bipolar pulses in vitro. Bioelectrochemistry, 107803. https://doi.org/10.1016/j.bioelechem.2021.107803	Gene transfer by electroporation with high frequency bipolar pulses in vitro	https://www.sciencedirect.com/science/article/pii/S1567539421000669	2021	pDNA	15	100	0.2	1.3	R	PEGFP-N1	CMV	R	GFP	CMV	4.7	S	N	Hamster	Cell culture medium	el. Cuvette		laboratory prototype	HV: 8x100 ms, 1 Hz, 1600 V/cm	HV: 8x100 ms, 1 Hz, 1600 V/cm	51	8	59	6	30.09	5.62512	3.24767	3
82	Potočnik, T., Miklavčič, D. & Maček Lebar, A. (2021). Gene transfer by electroporation with high frequency bipolar pulses in vitro. Bioelectrochemistry, 107803. https://doi.org/10.1016/j.bioelechem.2021.107803	Gene transfer by electroporation with high frequency bipolar pulses in vitro	https://www.sciencedirect.com/science/article/pii/S1567539421000669	2021	pDNA	15	100	0.2	1.3	R	PEGFP-N1	CMV	R	GFP	CMV	4.7	S	N	Hamster	Cell culture medium	el. Cuvette		laboratory prototype	MV: 8x5 ms, 1 Hz, 500 V/cm	MV: 8x5 ms, 1 Hz, 500 V/cm	52	5	68	5	35.36	4.28019	2.47117	3
83	Potočnik, T., Miklavčič, D. & Maček Lebar, A. (2021). Gene transfer by electroporation with high frequency bipolar pulses in vitro. Bioelectrochemistry, 107803. https://doi.org/10.1016/j.bioelechem.2021.107803	Gene transfer by electroporation with high frequency bipolar pulses in vitro	https://www.sciencedirect.com/science/article/pii/S1567539421000669	2021	pDNA	15	100	0.2	1.3	R	PEGFP-N1	CMV	R	GFP	CMV	4.7	S	N	Hamster	Cell culture medium	el. Cuvette		laboratory prototype	BP: 2-2-2-2, 50p, 50b, 1250 V/cm	BP: 2-2-2-2, 50p, 50b, 1250 V/cm	15	3	87	13	13.05	3.25801	1.88101	3
84	Potočnik, T., Miklavčič, D. & Maček Lebar, A. (2021). Gene transfer by electroporation with high frequency bipolar pulses in vitro. Bioelectrochemistry, 107803. https://doi.org/10.1016/j.bioelechem.2021.107803	Gene transfer by electroporation with high frequency bipolar pulses in vitro	https://www.sciencedirect.com/science/article/pii/S1567539421000669	2021	pDNA	12	80	0.2	1.3	R	PEGFP-N1	CMV	R	GFP	CMV	4.7	S	N	Hamster	Cell culture medium	el. Cuvette		laboratory prototype	HV: 8x100 ms, 1 Hz, 1600 V/cm	HV: 8x100 ms, 1 Hz, 1600 V/cm	49	7	62	8	30.38	5.84825	3.37649	3
85	Potočnik, T., Miklavčič, D. & Maček Lebar, A. (2021). Gene transfer by electroporation with high frequency bipolar pulses in vitro. Bioelectrochemistry, 107803. https://doi.org/10.1016/j.bioelechem.2021.107803	Gene transfer by electroporation with high frequency bipolar pulses in vitro	https://www.sciencedirect.com/science/article/pii/S1567539421000669	2021	pDNA	12	80	0.2	1.3	R	PEGFP-N1	CMV	R	GFP	CMV	4.7	S	N	Hamster	Cell culture medium	el. Cuvette		laboratory prototype	MV: 8x5 ms, 1 Hz, 500 V/cm	MV: 8x5 ms, 1 Hz, 500 V/cm	44	6	74	4	32.56	4.77611	2.75749	3
86	Potočnik, T., Miklavčič, D. & Maček Lebar, A. (2021). Gene transfer by electroporation with high frequency bipolar pulses in vitro. Bioelectrochemistry, 107803. https://doi.org/10.1016/j.bioelechem.2021.107803	Gene transfer by electroporation with high frequency bipolar pulses in vitro	https://www.sciencedirect.com/science/article/pii/S1567539421000669	2021	pDNA	12	80	0.2	1.3	R	PEGFP-N1	CMV	R	GFP	CMV	4.7	S	N	Hamster	Cell culture medium	el. Cuvette		laboratory prototype	BP: 2-2-2-2, 50p, 50b, 1250 V/cm	BP: 2-2-2-2, 50p, 50b, 1250 V/cm	12	2	89	14	10.68	2.44761	1.41313	3
87	Potočnik, T., Miklavčič, D. & Maček Lebar, A. (2021). Gene transfer by electroporation with high frequency bipolar pulses in vitro. Bioelectrochemistry, 107803. https://doi.org/10.1016/j.bioelechem.2021.107803	Gene transfer by electroporation with high frequency bipolar pulses in vitro	https://www.sciencedirect.com/science/article/pii/S1567539421000669	2021	pDNA	9	60	0.2	1.3	R	PEGFP-N1	CMV	R	GFP	CMV	4.7	S	N	Hamster	Cell culture medium	el. Cuvette		laboratory prototype	HV: 8x100 ms, 1 Hz, 1600 V/cm	HV: 8x100 ms, 1 Hz, 1600 V/cm	44	5	56	13	24.64	6.36855	3.67688	3
88	Potočnik, T., Miklavčič, D. & Maček Lebar, A. (2021). Gene transfer by electroporation with high frequency bipolar pulses in vitro. Bioelectrochemistry, 107803. https://doi.org/10.1016/j.bioelechem.2021.107803	Gene transfer by electroporation with high frequency bipolar pulses in vitro	https://www.sciencedirect.com/science/article/pii/S1567539421000669	2021	pDNA	9	60	0.2	1.3	R	PEGFP-N1	CMV	R	GFP	CMV	4.7	S	N	Hamster	Cell culture medium	el. Cuvette		laboratory prototype	MV: 8x5 ms, 1 Hz, 500 V/cm	MV: 8x5 ms, 1 Hz, 500 V/cm	40	5	80	6	32	4.66476	2.6932	3
89	Potočnik, T., Miklavčič, D. & Maček Lebar, A. (2021). Gene transfer by electroporation with high frequency bipolar pulses in vitro. Bioelectrochemistry, 107803. https://doi.org/10.1016/j.bioelechem.2021.107803	Gene transfer by electroporation with high frequency bipolar pulses in vitro	https://www.sciencedirect.com/science/article/pii/S1567539421000669	2021	pDNA	9	60	0.2	1.3	R	PEGFP-N1	CMV	R	GFP	CMV	4.7	S	N	Hamster	Cell culture medium	el. Cuvette		laboratory prototype	BP: 2-2-2-2, 50p, 50b, 1250 V/cm	BP: 2-2-2-2, 50p, 50b, 1250 V/cm	10	3	90	2	9	2.7074	1.56312	3
90	Potočnik, T., Miklavčič, D. & Maček Lebar, A. (2021). Gene transfer by electroporation with high frequency bipolar pulses in vitro. Bioelectrochemistry, 107803. https://doi.org/10.1016/j.bioelechem.2021.107803	Gene transfer by electroporation with high frequency bipolar pulses in vitro	https://www.sciencedirect.com/science/article/pii/S1567539421000669	2021	pDNA	6	40	0.2	1.3	R	PEGFP-N1	CMV	R	GFP	CMV	4.7	S	N	Hamster	Cell culture medium	el. Cuvette		laboratory prototype	HV: 8x100 ms, 1 Hz, 1600 V/cm	HV: 8x100 ms, 1 Hz, 1600 V/cm	45	7	54	7	24.3	4.92046	2.84083	3
91	Potočnik, T., Miklavčič, D. & Maček Lebar, A. (2021). Gene transfer by electroporation with high frequency bipolar pulses in vitro. Bioelectrochemistry, 107803. https://doi.org/10.1016/j.bioelechem.2021.107803	Gene transfer by electroporation with high frequency bipolar pulses in vitro	https://www.sciencedirect.com/science/article/pii/S1567539421000669	2021	pDNA	6	40	0.2	1.3	R	PEGFP-N1	CMV	R	GFP	CMV	4.7	S	N	Hamster	Cell culture medium	el. Cuvette		laboratory prototype	MV: 8x5 ms, 1 Hz, 500 V/cm	MV: 8x5 ms, 1 Hz, 500 V/cm	34	4	83	5	28.22	3.72993	2.15348	3
92	Potočnik, T., Miklavčič, D. & Maček Lebar, A. (2021). Gene transfer by electroporation with high frequency bipolar pulses in vitro. Bioelectrochemistry, 107803. https://doi.org/10.1016/j.bioelechem.2021.107803	Gene transfer by electroporation with high frequency bipolar pulses in vitro	https://www.sciencedirect.com/science/article/pii/S1567539421000669	2021	pDNA	6	40	0.2	1.3	R	PEGFP-N1	CMV	R	GFP	CMV	4.7	S	N	Hamster	Cell culture medium	el. Cuvette		laboratory prototype	BP: 2-2-2-2, 50p, 50b, 1250 V/cm	BP: 2-2-2-2, 50p, 50b, 1250 V/cm	7	1	95	8	6.65	1.10277	0.636684	3
93	Potočnik, T., Miklavčič, D. & Maček Lebar, A. (2021). Gene transfer by electroporation with high frequency bipolar pulses in vitro. Bioelectrochemistry, 107803. https://doi.org/10.1016/j.bioelechem.2021.107803	Gene transfer by electroporation with high frequency bipolar pulses in vitro	https://www.sciencedirect.com/science/article/pii/S1567539421000669	2021	pDNA	3	20	0.2	1.3	R	PEGFP-N1	CMV	R	GFP	CMV	4.7	S	N	Hamster	Cell culture medium	el. Cuvette		laboratory prototype	HV: 8x100 ms, 1 Hz, 1600 V/cm	HV: 8x100 ms, 1 Hz, 1600 V/cm	24	6	47	6	11.28	3.16639	1.82811	3
94	Potočnik, T., Miklavčič, D. & Maček Lebar, A. (2021). Gene transfer by electroporation with high frequency bipolar pulses in vitro. Bioelectrochemistry, 107803. https://doi.org/10.1016/j.bioelechem.2021.107803	Gene transfer by electroporation with high frequency bipolar pulses in vitro	https://www.sciencedirect.com/science/article/pii/S1567539421000669	2021	pDNA	3	20	0.2	1.3	R	PEGFP-N1	CMV	R	GFP	CMV	4.7	S	N	Hamster	Cell culture medium	el. Cuvette		laboratory prototype	MV: 8x5 ms, 1 Hz, 500 V/cm	MV: 8x5 ms, 1 Hz, 500 V/cm	23	4	84	7	19.32	3.72582	2.1511	3
95	Potočnik, T., Miklavčič, D. & Maček Lebar, A. (2021). Gene transfer by electroporation with high frequency bipolar pulses in vitro. Bioelectrochemistry, 107803. https://doi.org/10.1016/j.bioelechem.2021.107803	Gene transfer by electroporation with high frequency bipolar pulses in vitro	https://www.sciencedirect.com/science/article/pii/S1567539421000669	2021	pDNA	3	20	0.2	1.3	R	PEGFP-N1	CMV	R	GFP	CMV	4.7	S	N	Hamster	Cell culture medium	el. Cuvette		laboratory prototype	BP: 2-2-2-2, 50p, 50b, 1250 V/cm	BP: 2-2-2-2, 50p, 50b, 1250 V/cm	4	1	100	12	4	1.10923	0.640417	3
96	Tereshchenko, V., Bulygin, A., Zavodskii, R., Maksyutov, A., Kurilin, V., Fisher, M., Semenyuk, N., Aladev, S. & Sennikov, S. (2021). The murine DCs transfected with DNA-plasmid encoding CCR9 demonstrate the increased migration to CCL25 and thymic cells in vitro and to the thymus in vivo. Cytokine, 142. https://doi.org/10.1016/j.cyto.2021.155473	The murine DCs transfected with DNA-plasmid encoding CCR9 demonstrate the increased migration to CCL25 and thymic cells in vitro and to the thymus in vivo	https://www.sciencedirect.com/science/article/pii/S1043466621000533	2021	pDNA	50	1000	5	100	R	pmaxCCR9	CMV	R	CCR9	CMV	3.6	S	P	Mouse	Cell culture medium	el. Cuvette	Al	BTX830	HV: 1x40 ms, 2000 V/cm	HV: 1x40 ms, 2000 V/cm	70.5	14.896	57.82	14.82	40.7631	13.5405	7.81759	3
97	Zu, Y., Liu, X., Chang, A. Y. & Wang, S. (2020). Flow micropillar array electroporation to enhance size specific transfection to a large population of cells. Bioelectrochemistry, 132. https://doi.org/10.1016/j.bioelechem.2019.107417	Flow micropillar array electroporation to enhance size specific transfection to a large population of cells	https://www.sciencedirect.com/science/article/pii/S156753941930458X?via%3Dihub	2020	pDNA	NR	100	NR	5	R	pmaxGFP	CMV	R	GFP	CMV	3.5	S(flow)	T	Human	Cell culture medium	microfluidic device electrodes(2 rectangular (1 mm x 2.54 mm)	carbon	BTX ECM 830	LV: 1x10 ms, 10 V (625 V/cm)	LV: 1x10 ms, 10 V (625 V/cm)	76.2	2.2	82.6	1	62.9412	1.9705	1.13767	3
98	Zu, Y., Liu, X., Chang, A. Y. & Wang, S. (2020). Flow micropillar array electroporation to enhance size specific transfection to a large population of cells. Bioelectrochemistry, 132. https://doi.org/10.1016/j.bioelechem.2019.107417	Flow micropillar array electroporation to enhance size specific transfection to a large population of cells	https://www.sciencedirect.com/science/article/pii/S156753941930458X?via%3Dihub	2020	pDNA	10	100	NR	5	R	pmaxGFP	CMV	R	GFP	CMV	3.5	S	T	Human	Cell culture medium	el. Cuvette		BTX ECM 830	LV: 1x10 ms, 125 V (625 /cm)	LV: 1x10 ms, 125 V (625 /cm)	25.7	1.8	80.4	0.9	20.6628	1.46557	0.846146	3
99	Zu, Y., Liu, X., Chang, A. Y. & Wang, S. (2020). Flow micropillar array electroporation to enhance size specific transfection to a large population of cells. Bioelectrochemistry, 132. https://doi.org/10.1016/j.bioelechem.2019.107417	Flow micropillar array electroporation to enhance size specific transfection to a large population of cells	https://www.sciencedirect.com/science/article/pii/S156753941930458X?via%3Dihub	2020	pDNA	2	100	NR	5	R	pmaxGFP	CMV	R	GFP	CMV	3.5	S	T	Human	Cell culture medium	micro device electrodes(2 rectangular (1 mm x 2.54 mm)	carbon	BTX ECM 830	LV: 1x10 ms, 10 V (625 V/cm)	LV: 1x10 ms, 10 V (625 V/cm)	70.3	2.5	68	3.7	47.804	3.10737	1.79404	3
100	Zu, Y., Liu, X., Chang, A. Y. & Wang, S. (2020). Flow micropillar array electroporation to enhance size specific transfection to a large population of cells. Bioelectrochemistry, 132. https://doi.org/10.1016/j.bioelechem.2019.107417	Flow micropillar array electroporation to enhance size specific transfection to a large population of cells	https://www.sciencedirect.com/science/article/pii/S156753941930458X?via%3Dihub	2020	pDNA	NR	100	NR	5	R	pmaxGFP	CMV	R	GFP	CMV	3.5	S(flow)	T	Human	Cell culture medium	microfluidic device electrodes(2 rectangular (1 mm x 2.54 mm)	carbon	BTX ECM 830	LV: 1x10 ms, 10 V (625 v/cm)	LV: 1x10 ms, 10 V (625 v/cm)	77.73	0.9	81.5	0.5	63.3499	0.830103	0.47926	3
101	Zu, Y., Liu, X., Chang, A. Y. & Wang, S. (2020). Flow micropillar array electroporation to enhance size specific transfection to a large population of cells. Bioelectrochemistry, 132. https://doi.org/10.1016/j.bioelechem.2019.107417	Flow micropillar array electroporation to enhance size specific transfection to a large population of cells	https://www.sciencedirect.com/science/article/pii/S156753941930458X?via%3Dihub	2020	pDNA	10	100	NR	5	R	pmaxGFP	CMV	R	GFP	CMV	3.5	S	T	Human	Cell culture medium	el. Cuvette		BTX ECM 830	LV: 1x10 ms, 125 V (625 /cm)	LV: 1x10 ms, 125 V (625 /cm)	22	0.9	76.6	8.1	16.852	1.91071	1.10315	3
102	Zu, Y., Liu, X., Chang, A. Y. & Wang, S. (2020). Flow micropillar array electroporation to enhance size specific transfection to a large population of cells. Bioelectrochemistry, 132. https://doi.org/10.1016/j.bioelechem.2019.107417	Flow micropillar array electroporation to enhance size specific transfection to a large population of cells	https://www.sciencedirect.com/science/article/pii/S156753941930458X?via%3Dihub	2020	pDNA	2	100	NR	5	R	pmaxGFP	CMV	R	GFP	CMV	3.5	S	T	Human	Cell culture medium	micro device electrodes(2 rectangular (1 mm x 2.54 mm)	carbon	BTX ECM 830	LV: 1x10 ms, 10 V (625 V/cm)	LV: 1x10 ms, 10 V (625 V/cm)	71.3	1.6	70.6	0.5	50.3378	1.18452	0.683883	3
103	Zu, Y., Liu, X., Chang, A. Y. & Wang, S. (2020). Flow micropillar array electroporation to enhance size specific transfection to a large population of cells. Bioelectrochemistry, 132. https://doi.org/10.1016/j.bioelechem.2019.107417	Flow micropillar array electroporation to enhance size specific transfection to a large population of cells	https://www.sciencedirect.com/science/article/pii/S156753941930458X?via%3Dihub	2020	pDNA	NR	100	NR	5	R	pmaxGFP	CMV	R	GFP	CMV	3.5	S(flow)	T	Human	Cell culture medium	microfluidic device electrodes(2 rectangular (1 mm x 2.54 mm)	carbon	BTX ECM 830	LV: 1x10 ms, 10 V (625 v/cm)	LV: 1x10 ms, 10 V (625 v/cm)	68.7	3.8	76.5	8.4	52.5555	6.46164	3.73063	3
104	Zu, Y., Liu, X., Chang, A. Y. & Wang, S. (2020). Flow micropillar array electroporation to enhance size specific transfection to a large population of cells. Bioelectrochemistry, 132. https://doi.org/10.1016/j.bioelechem.2019.107417	Flow micropillar array electroporation to enhance size specific transfection to a large population of cells	https://www.sciencedirect.com/science/article/pii/S156753941930458X?via%3Dihub	2020	pDNA	10	100	NR	5	R	pmaxGFP	CMV	R	GFP	CMV	3.5	S	T	Human	Cell culture medium	el. Cuvette		BTX ECM 830	LV: 1x10 ms, 125 V (625 /cm)	LV: 1x10 ms, 125 V (625 /cm)	38.8	1	69.9	1.3	27.1212	0.861986	0.497668	3
105	Zu, Y., Liu, X., Chang, A. Y. & Wang, S. (2020). Flow micropillar array electroporation to enhance size specific transfection to a large population of cells. Bioelectrochemistry, 132. https://doi.org/10.1016/j.bioelechem.2019.107417	Flow micropillar array electroporation to enhance size specific transfection to a large population of cells	https://www.sciencedirect.com/science/article/pii/S156753941930458X?via%3Dihub	2020	pDNA	2	100	NR	5	R	pmaxGFP	CMV	R	GFP	CMV	3.5	S	T	Human	Cell culture medium	micro device electrodes(2 rectangular (1 mm x 2.54 mm)	carbon	BTX ECM 830	LV: 1x10 ms, 10 V (625 V/cm)	LV: 1x10 ms, 10 V (625 V/cm)	67.9	0.3	64.5	4	43.7955	2.72288	1.57206	3
106	Zu, Y., Liu, X., Chang, A. Y. & Wang, S. (2020). Flow micropillar array electroporation to enhance size specific transfection to a large population of cells. Bioelectrochemistry, 132. https://doi.org/10.1016/j.bioelechem.2019.107417	Flow micropillar array electroporation to enhance size specific transfection to a large population of cells	https://www.sciencedirect.com/science/article/pii/S156753941930458X?via%3Dihub	2020	pDNA	NR	100	NR	5	R	pmaxGFP	CMV	R	GFP	CMV	3.5	S(flow)	N	Monkey	Cell culture medium	microfluidic device electrodes(2 rectangular (1 mm x 2.54 mm)	carbon	BTX ECM 830	LV: 1x10 ms, 10 V (625 v/cm)	LV: 1x10 ms, 10 V (625 v/cm)	75.2	0.9	84.7	0.6	63.6944	0.885823	0.51143	3
107	Zu, Y., Liu, X., Chang, A. Y. & Wang, S. (2020). Flow micropillar array electroporation to enhance size specific transfection to a large population of cells. Bioelectrochemistry, 132. https://doi.org/10.1016/j.bioelechem.2019.107417	Flow micropillar array electroporation to enhance size specific transfection to a large population of cells	https://www.sciencedirect.com/science/article/pii/S156753941930458X?via%3Dihub	2020	pDNA	10	100	NR	5	R	pmaxGFP	CMV	R	GFP	CMV	3.5	S	N	Monkey	Cell culture medium	el. Cuvette		BTX ECM 830	LV: 1x10 ms, 125 V (625 /cm)	LV: 1x10 ms, 125 V (625 /cm)	45.6	4	83.4	3.4	38.0304	3.67867	2.12388	3
108	Zu, Y., Liu, X., Chang, A. Y. & Wang, S. (2020). Flow micropillar array electroporation to enhance size specific transfection to a large population of cells. Bioelectrochemistry, 132. https://doi.org/10.1016/j.bioelechem.2019.107417	Flow micropillar array electroporation to enhance size specific transfection to a large population of cells	https://www.sciencedirect.com/science/article/pii/S156753941930458X?via%3Dihub	2020	pDNA	2	100	NR	5	R	pmaxGFP	CMV	R	GFP	CMV	3.5	S	N	Monkey	Cell culture medium	micro device electrodes(2 rectangular (1 mm x 2.54 mm)	carbon	BTX ECM 830	LV: 1x10 ms, 10 V (625 V/cm)	LV: 1x10 ms, 10 V (625 V/cm)	77	2.3	94.5	1.4	72.765	2.42615	1.40074	3
109	Zu, Y., Liu, X., Chang, A. Y. & Wang, S. (2020). Flow micropillar array electroporation to enhance size specific transfection to a large population of cells. Bioelectrochemistry, 132. https://doi.org/10.1016/j.bioelechem.2019.107417	Flow micropillar array electroporation to enhance size specific transfection to a large population of cells	https://www.sciencedirect.com/science/article/pii/S156753941930458X?via%3Dihub	2020	pDNA	NR	100	NR	5	R	pmaxGFP	CMV	R	GFP	CMV	3.5	S(flow)	N	Human	Cell culture medium	microfluidic device electrodes(2 rectangular (1 mm x 2.54 mm)	carbon	BTX ECM 830	LV: 1x10 ms, 10 V (625 v/cm)	LV: 1x10 ms, 10 V (625 v/cm)	92.3	2.3	83.7	1.9	77.2551	2.60413	1.50349	3
110	Zu, Y., Liu, X., Chang, A. Y. & Wang, S. (2020). Flow micropillar array electroporation to enhance size specific transfection to a large population of cells. Bioelectrochemistry, 132. https://doi.org/10.1016/j.bioelechem.2019.107417	Flow micropillar array electroporation to enhance size specific transfection to a large population of cells	https://www.sciencedirect.com/science/article/pii/S156753941930458X?via%3Dihub	2020	pDNA	10	100	NR	5	R	pmaxGFP	CMV	R	GFP	CMV	3.5	S	N	Human	Cell culture medium	el. Cuvette		BTX ECM 830	LV: 1x10 ms, 125 V (625 /cm)	LV: 1x10 ms, 125 V (625 /cm)	32.4	8.3	76.3	2.4	24.7212	6.38046	3.68376	3
111	Zu, Y., Liu, X., Chang, A. Y. & Wang, S. (2020). Flow micropillar array electroporation to enhance size specific transfection to a large population of cells. Bioelectrochemistry, 132. https://doi.org/10.1016/j.bioelechem.2019.107417	Flow micropillar array electroporation to enhance size specific transfection to a large population of cells	https://www.sciencedirect.com/science/article/pii/S156753941930458X?via%3Dihub	2020	pDNA	2	100	NR	5	R	pmaxGFP	CMV	R	GFP	CMV	3.5	S	N	Human	Cell culture medium	micro device electrodes(2 rectangular (1 mm x 2.54 mm)	carbon	BTX ECM 830	LV: 1x10 ms, 10 V (625 V/cm)	LV: 1x10 ms, 10 V (625 V/cm)	84.8	4	77.3	4.1	65.5504	4.65281	2.6863	3
112	Zu, Y., Liu, X., Chang, A. Y. & Wang, S. (2020). Flow micropillar array electroporation to enhance size specific transfection to a large population of cells. Bioelectrochemistry, 132. https://doi.org/10.1016/j.bioelechem.2019.107417	Flow micropillar array electroporation to enhance size specific transfection to a large population of cells	https://www.sciencedirect.com/science/article/pii/S156753941930458X?via%3Dihub	2020	pDNA	NR	100	NR	5	R	pmaxGFP	CMV	R	GFP	CMV	3.5	S(flow)	N	Mouse	Cell culture medium	microfluidic device electrodes(2 rectangular (1 mm x 2.54 mm)	carbon	BTX ECM 830	LV: 1x10 ms, 10 V (625 v/cm)	LV: 1x10 ms, 10 V (625 v/cm)	50.2	1.4	87	1.9	43.674	1.54702	0.89317	3
113	Zu, Y., Liu, X., Chang, A. Y. & Wang, S. (2020). Flow micropillar array electroporation to enhance size specific transfection to a large population of cells. Bioelectrochemistry, 132. https://doi.org/10.1016/j.bioelechem.2019.107417	Flow micropillar array electroporation to enhance size specific transfection to a large population of cells	https://www.sciencedirect.com/science/article/pii/S156753941930458X?via%3Dihub	2020	pDNA	10	100	NR	5	R	pmaxGFP	CMV	R	GFP	CMV	3.5	S	N	Human	Cell culture medium	el. Cuvette		BTX ECM 830	LV: 1x10 ms, 125 V (625 /cm)	LV: 1x10 ms, 125 V (625 /cm)	20.6	3.3	75.3	3	15.5118	2.5606	1.47836	3
114	Zu, Y., Liu, X., Chang, A. Y. & Wang, S. (2020). Flow micropillar array electroporation to enhance size specific transfection to a large population of cells. Bioelectrochemistry, 132. https://doi.org/10.1016/j.bioelechem.2019.107417	Flow micropillar array electroporation to enhance size specific transfection to a large population of cells	https://www.sciencedirect.com/science/article/pii/S156753941930458X?via%3Dihub	2020	pDNA	2	100	NR	5	R	pmaxGFP	CMV	R	GFP	CMV	3.5	S	N	Human	Cell culture medium	micro device electrodes(2 rectangular (1 mm x 2.54 mm)	carbon	BTX ECM 830	LV: 1x10 ms, 10 V (625 V/cm)	LV: 1x10 ms, 10 V (625 V/cm)	49.6	2.7	64.1	1.1	31.7936	1.81466	1.0477	3
115	Zhou, Y., Lu, Y., Cheng, J. & Xu, Y. (2020). Highly uniform in-situ cell electrotransfection of adherent cultures using grouped interdigitated electrodes. Bioelectrochemistry, 132. https://doi.org/10.1016/j.bioelechem.2019.107435	Highly uniform in-situ cell electrotransfection of adherent cultures using grouped interdigitated electrodes	https://www.sciencedirect.com/science/article/pii/S1567539419307649	2020	pDNA	12	40	0.1	0.3	R	GFP(pLentiCRISPRV2GFP)	U6	R	GFP	U6	13.1	A	T	Human	Sugars and salts	custom	gold	ECM 830, BTX	MV: 160 V, 1x0.5 ms	MV: 160 V, 1x0.5 ms	49.8	1.2	43.7	7.8	21.7626	3.91964	2.263	3
116	Zhou, Y., Lu, Y., Cheng, J. & Xu, Y. (2020). Highly uniform in-situ cell electrotransfection of adherent cultures using grouped interdigitated electrodes. Bioelectrochemistry, 132. https://doi.org/10.1016/j.bioelechem.2019.107435	Highly uniform in-situ cell electrotransfection of adherent cultures using grouped interdigitated electrodes	https://www.sciencedirect.com/science/article/pii/S1567539419307649	2020	pDNA	12	40	0.1	0.3	R	GFP(pEGFP_N1)	CMV	R	GFP	CMV	4.7	A	T	Human	Sugars and salts	custom	gold	ECM 830, BTX	MV: 100 V, 1x0.5 ms	MV: 100 V, 1x0.5 ms	93.7	0.6	92.3	1.5	86.4851	1.51067	0.872186	3
117	Zhou, Y., Lu, Y., Cheng, J. & Xu, Y. (2020). Highly uniform in-situ cell electrotransfection of adherent cultures using grouped interdigitated electrodes. Bioelectrochemistry, 132. https://doi.org/10.1016/j.bioelechem.2019.107435	Highly uniform in-situ cell electrotransfection of adherent cultures using grouped interdigitated electrodes	https://www.sciencedirect.com/science/article/pii/S1567539419307649	2020	pDNA	12	40	0.1	0.3	R	GFP(pEGFP_N1)	CMV	R	GFP	CMV	4.7	A	T	Human	Sugars and salts	custom	gold	ECM 830, BTX	MV: 140 V, 1x0.5 ms	MV: 140 V, 1x0.5 ms	77.8	1.2	83.7	1.2	65.1186	1.37129	0.791713	3
118	Zhou, Y., Lu, Y., Cheng, J. & Xu, Y. (2020). Highly uniform in-situ cell electrotransfection of adherent cultures using grouped interdigitated electrodes. Bioelectrochemistry, 132. https://doi.org/10.1016/j.bioelechem.2019.107435	Highly uniform in-situ cell electrotransfection of adherent cultures using grouped interdigitated electrodes	https://www.sciencedirect.com/science/article/pii/S1567539419307649	2020	pDNA	12	40	0.1	0.3	R	GFP(pEGFP_N1)	CMV	R	GFP	CMV	4.7	A	T	Human	Sugars and salts	custom	gold	ECM 830, BTX	MV: 140 V, 1x0.5 ms	MV: 140 V, 1x0.5 ms	64.2	3.8	76	4	48.792	3.8646	2.23123	3
119	Zhou, Y., Lu, Y., Cheng, J. & Xu, Y. (2020). Highly uniform in-situ cell electrotransfection of adherent cultures using grouped interdigitated electrodes. Bioelectrochemistry, 132. https://doi.org/10.1016/j.bioelechem.2019.107435	Highly uniform in-situ cell electrotransfection of adherent cultures using grouped interdigitated electrodes	https://www.sciencedirect.com/science/article/pii/S1567539419307649	2020	pDNA	12	40	0.1	0.3	R	GFP(pEGFP_N1)	CMV	R	GFP	CMV	4.7	A	T	Human	Sugars and salts	custom	gold	ECM 830, BTX	MV: 140 V, 1x0.5 ms	MV: 140 V, 1x0.5 ms	82.7	4.1	92.8	3	76.7456	4.54223	2.62246	3
120	Zhou, Y., Lu, Y., Cheng, J. & Xu, Y. (2020). Highly uniform in-situ cell electrotransfection of adherent cultures using grouped interdigitated electrodes. Bioelectrochemistry, 132. https://doi.org/10.1016/j.bioelechem.2019.107435	Highly uniform in-situ cell electrotransfection of adherent cultures using grouped interdigitated electrodes	https://www.sciencedirect.com/science/article/pii/S1567539419307649	2020	pDNA	12	40	0.1	0.3	R	GFP(pEGFP_N1)	CMV	R	GFP	CMV	4.7	A	T	Human	Sugars and salts	custom	gold	ECM 830, BTX	MV: 120 V, 1x0.5 ms	MV: 120 V, 1x0.5 ms	74.5	0.7	89.8	2.1	66.901	1.68606	0.973447	3
121	Zhou, Y., Lu, Y., Cheng, J. & Xu, Y. (2020). Highly uniform in-situ cell electrotransfection of adherent cultures using grouped interdigitated electrodes. Bioelectrochemistry, 132. https://doi.org/10.1016/j.bioelechem.2019.107435	Highly uniform in-situ cell electrotransfection of adherent cultures using grouped interdigitated electrodes	https://www.sciencedirect.com/science/article/pii/S1567539419307649	2020	pDNA	12	40	0.1	0.3	R	GFP(pEGFP_N1)	CMV	R	GFP	CMV	4.7	A	T	Human	Sugars and salts	custom	gold	ECM 830, BTX	MV: 100 V, 1x0.5 ms	MV: 100 V, 1x0.5 ms	63.2	6.3	83.3	4.2	52.6456	5.88101	3.3954	3
122	Zhou, Y., Lu, Y., Cheng, J. & Xu, Y. (2020). Highly uniform in-situ cell electrotransfection of adherent cultures using grouped interdigitated electrodes. Bioelectrochemistry, 132. https://doi.org/10.1016/j.bioelechem.2019.107435	Highly uniform in-situ cell electrotransfection of adherent cultures using grouped interdigitated electrodes	https://www.sciencedirect.com/science/article/pii/S1567539419307649	2020	pDNA	12	40	0.1	0.3	R	GFP(pEGFP_N1)	CMV	R	GFP	CMV	4.7	A	P	Human	Sugars and salts	custom	gold	ECM 830, BTX	MV: 120 V, 1x0.5 ms	MV: 120 V, 1x0.5 ms	60	6.3	82.3	2.5	49.38	5.39752	3.11626	3
123	Sonam Chopra, Ruzgys, P., Maciulevičius, M. & Šatkauskas, S. (2020). Effect of Cell Passage Time on the Electrotransfection Efficiency. Biology Bulletin, 47(5), 441–447. https://doi.org/10.1134/S1062359020550014	ffect of Cell Passage Time on the Electrotransfection Efficiency	https://link.springer.com/article/10.1134/S1062359020550014	2020	pDNA	5	400	0.09	1.8	R	pMAX-GFP	CMV	R	GFP	CMV	3.5	S	N	Hamster	Sugars and salts	plate	stainless steel	BTX T820	HV: 2x100 ms, 1 Hz, 1400 V/cm	HV: 2x100 ms, 1 Hz, 1400 V/cm	34	0.6	17.6	0.2	5.984	0.1256	0.0725152	3
124	Radzevičiūtė, E., Malyško-Ptašinskė, V., Novickij, J., Novickij, V., Girkontaitė, I., 2022. Transfection by Electroporation of Cancer and Primary Cells Using Nanosecond and Microsecond Electric Fields, Pharmaceutics, MDPI AG, 14, 6, 1239. doi: 10.3390/PHARMACEUTICS14061239.	Transfection by Electroporation of Cancer and Primary Cells Using Nanosecond and Microsecond Electric Fields, Pharmaceutics, MDPI AG, 14, 6, 1239. doi: 10.3390/PHARMACEUTICS14061239.	https://pubmed.ncbi.nlm.nih.gov/35745814/	2022	pDNA	6	200	0.18	6				R	GFP	CMV	4.7	S	N	hamster	Sugars and salts	el. Cuvette	Al	3 kV, 100 ns–1 ms square-wave high-voltage pulse generator (VilniusTECH, Vilnius, Lithuania)	HV		15.47	0.51	95	3	14.6965	0.670917	0.387354	3
125	Radzevičiūtė, E., Malyško-Ptašinskė, V., Novickij, J., Novickij, V., Girkontaitė, I., 2022. Transfection by Electroporation of Cancer and Primary Cells Using Nanosecond and Microsecond Electric Fields, Pharmaceutics, MDPI AG, 14, 6, 1239. doi: 10.3390/PHARMACEUTICS14061239.	Transfection by Electroporation of Cancer and Primary Cells Using Nanosecond and Microsecond Electric Fields, Pharmaceutics, MDPI AG, 14, 6, 1239. doi: 10.3390/PHARMACEUTICS14061239.	https://pubmed.ncbi.nlm.nih.gov/35745814/	2022	pDNA	6	200	0.18	6				R	GFP	CMV	4.7	S	N	hamster	Sugars and salts	el. Cuvette	Al	3 kV, 100 ns–1 ms square-wave high-voltage pulse generator (VilniusTECH, Vilnius, Lithuania)	ns		26.09	0	94	4	24.5246	1.0436	0.602523	3
126	Radzevičiūtė, E., Malyško-Ptašinskė, V., Novickij, J., Novickij, V., Girkontaitė, I., 2022. Transfection by Electroporation of Cancer and Primary Cells Using Nanosecond and Microsecond Electric Fields, Pharmaceutics, MDPI AG, 14, 6, 1239. doi: 10.3390/PHARMACEUTICS14061239.	Transfection by Electroporation of Cancer and Primary Cells Using Nanosecond and Microsecond Electric Fields, Pharmaceutics, MDPI AG, 14, 6, 1239. doi: 10.3390/PHARMACEUTICS14061239.	https://pubmed.ncbi.nlm.nih.gov/35745814/	2022	pDNA	6	200	0.18	6				R	RFP	CMV	8.5	S	N	hamster	Sugars and salts	el. Cuvette	Al	3 kV, 100 ns–1 ms square-wave high-voltage pulse generator (VilniusTECH, Vilnius, Lithuania)	HV		18.07	1.82	94	5	16.9858	1.93472	1.11701	3
127	Radzevičiūtė, E., Malyško-Ptašinskė, V., Novickij, J., Novickij, V., Girkontaitė, I., 2022. Transfection by Electroporation of Cancer and Primary Cells Using Nanosecond and Microsecond Electric Fields, Pharmaceutics, MDPI AG, 14, 6, 1239. doi: 10.3390/PHARMACEUTICS14061239.	Transfection by Electroporation of Cancer and Primary Cells Using Nanosecond and Microsecond Electric Fields, Pharmaceutics, MDPI AG, 14, 6, 1239. doi: 10.3390/PHARMACEUTICS14061239.	https://pubmed.ncbi.nlm.nih.gov/35745814/	2022	pDNA	6	200	0.18	6				R	RFP	CMV	8.5	S	N	hamster	Sugars and salts	el. Cuvette	Al	3 kV, 100 ns–1 ms square-wave high-voltage pulse generator (VilniusTECH, Vilnius, Lithuania)	ns		15.75	2.48	98	5	15.435	2.5548	1.47501	3
128	Radzevičiūtė, E., Malyško-Ptašinskė, V., Novickij, J., Novickij, V., Girkontaitė, I., 2022. Transfection by Electroporation of Cancer and Primary Cells Using Nanosecond and Microsecond Electric Fields, Pharmaceutics, MDPI AG, 14, 6, 1239. doi: 10.3390/PHARMACEUTICS14061239.	Transfection by Electroporation of Cancer and Primary Cells Using Nanosecond and Microsecond Electric Fields, Pharmaceutics, MDPI AG, 14, 6, 1239. doi: 10.3390/PHARMACEUTICS14061239.	https://pubmed.ncbi.nlm.nih.gov/35745814/	2022	pDNA	6	200	0.18	6				R	GFP	CMV	4.7	S	T	mouse	Sugars and salts	el. Cuvette	Al	3 kV, 100 ns–1 ms square-wave high-voltage pulse generator (VilniusTECH, Vilnius, Lithuania)	HV		33.56	1.96	74	3	24.8344	1.76559	1.01936	3
129	Radzevičiūtė, E., Malyško-Ptašinskė, V., Novickij, J., Novickij, V., Girkontaitė, I., 2022. Transfection by Electroporation of Cancer and Primary Cells Using Nanosecond and Microsecond Electric Fields, Pharmaceutics, MDPI AG, 14, 6, 1239. doi: 10.3390/PHARMACEUTICS14061239.	Transfection by Electroporation of Cancer and Primary Cells Using Nanosecond and Microsecond Electric Fields, Pharmaceutics, MDPI AG, 14, 6, 1239. doi: 10.3390/PHARMACEUTICS14061239.	https://pubmed.ncbi.nlm.nih.gov/35745814/	2022	pDNA	6	200	0.18	6				R	GFP	CMV	4.7	S	T	mouse	Sugars and salts	el. Cuvette	Al	3 kV, 100 ns–1 ms square-wave high-voltage pulse generator (VilniusTECH, Vilnius, Lithuania)	ns		34.41	3.35	96	2	33.0336	3.28881	1.8988	3
130	Radzevičiūtė, E., Malyško-Ptašinskė, V., Novickij, J., Novickij, V., Girkontaitė, I., 2022. Transfection by Electroporation of Cancer and Primary Cells Using Nanosecond and Microsecond Electric Fields, Pharmaceutics, MDPI AG, 14, 6, 1239. doi: 10.3390/PHARMACEUTICS14061239.	Transfection by Electroporation of Cancer and Primary Cells Using Nanosecond and Microsecond Electric Fields, Pharmaceutics, MDPI AG, 14, 6, 1239. doi: 10.3390/PHARMACEUTICS14061239.	https://pubmed.ncbi.nlm.nih.gov/35745814/	2022	pDNA	6	200	0.18	6				R	RFP	CMV	8.5	S	T	mouse	Sugars and salts	el. Cuvette	Al	3 kV, 100 ns–1 ms square-wave high-voltage pulse generator (VilniusTECH, Vilnius, Lithuania)	HV		4.42	0.29	70	7	3.094	0.37005	0.213649	3
131	Radzevičiūtė, E., Malyško-Ptašinskė, V., Novickij, J., Novickij, V., Girkontaitė, I., 2022. Transfection by Electroporation of Cancer and Primary Cells Using Nanosecond and Microsecond Electric Fields, Pharmaceutics, MDPI AG, 14, 6, 1239. doi: 10.3390/PHARMACEUTICS14061239.	Transfection by Electroporation of Cancer and Primary Cells Using Nanosecond and Microsecond Electric Fields, Pharmaceutics, MDPI AG, 14, 6, 1239. doi: 10.3390/PHARMACEUTICS14061239.	https://pubmed.ncbi.nlm.nih.gov/35745814/	2022	pDNA	6	200	0.18	6				R	RFP	CMV	8.5	S	T	mouse	Sugars and salts	el. Cuvette	Al	3 kV, 100 ns–1 ms square-wave high-voltage pulse generator (VilniusTECH, Vilnius, Lithuania)	ns		7.31	3.36	84	5	6.1404	2.84597	1.64312	3
132	Radzevičiūtė, E., Malyško-Ptašinskė, V., Novickij, J., Novickij, V., Girkontaitė, I., 2022. Transfection by Electroporation of Cancer and Primary Cells Using Nanosecond and Microsecond Electric Fields, Pharmaceutics, MDPI AG, 14, 6, 1239. doi: 10.3390/PHARMACEUTICS14061239.	Transfection by Electroporation of Cancer and Primary Cells Using Nanosecond and Microsecond Electric Fields, Pharmaceutics, MDPI AG, 14, 6, 1239. doi: 10.3390/PHARMACEUTICS14061239.	https://pubmed.ncbi.nlm.nih.gov/35745814/	2022	pDNA	6	200	0.3	10				R	GFP	CMV	4.7	S	P	mouse	Sugars and salts	el. Cuvette	Al	3 kV, 100 ns–1 ms square-wave high-voltage pulse generator (VilniusTECH, Vilnius, Lithuania)	HV		3.1	0	65	15	2.015	0.465	0.268468	3
133	Radzevičiūtė, E., Malyško-Ptašinskė, V., Novickij, J., Novickij, V., Girkontaitė, I., 2022. Transfection by Electroporation of Cancer and Primary Cells Using Nanosecond and Microsecond Electric Fields, Pharmaceutics, MDPI AG, 14, 6, 1239. doi: 10.3390/PHARMACEUTICS14061239.	Transfection by Electroporation of Cancer and Primary Cells Using Nanosecond and Microsecond Electric Fields, Pharmaceutics, MDPI AG, 14, 6, 1239. doi: 10.3390/PHARMACEUTICS14061239.	https://pubmed.ncbi.nlm.nih.gov/35745814/	2022	pDNA	6	200	0.3	10				R	GFP	CMV	4.7	S	P	mouse	Sugars and salts	el. Cuvette	Al	3 kV, 100 ns–1 ms square-wave high-voltage pulse generator (VilniusTECH, Vilnius, Lithuania)	ns		18.83	5.78	72	8	13.5576	4.42585	2.55527	3
134	Radzevičiūtė, E., Malyško-Ptašinskė, V., Novickij, J., Novickij, V., Girkontaitė, I., 2022. Transfection by Electroporation of Cancer and Primary Cells Using Nanosecond and Microsecond Electric Fields, Pharmaceutics, MDPI AG, 14, 6, 1239. doi: 10.3390/PHARMACEUTICS14061239.	Transfection by Electroporation of Cancer and Primary Cells Using Nanosecond and Microsecond Electric Fields, Pharmaceutics, MDPI AG, 14, 6, 1239. doi: 10.3390/PHARMACEUTICS14061239.	https://pubmed.ncbi.nlm.nih.gov/35745814/	2022	pDNA	6	200	0.3	10				R	RFP	CMV	8.5	S	P	mouse	Sugars and salts	el. Cuvette	Al	3 kV, 100 ns–1 ms square-wave high-voltage pulse generator (VilniusTECH, Vilnius, Lithuania)	HV		3.76	0.13	63	5	2.3688	0.205065	0.118394	3
135	Radzevičiūtė, E., Malyško-Ptašinskė, V., Novickij, J., Novickij, V., Girkontaitė, I., 2022. Transfection by Electroporation of Cancer and Primary Cells Using Nanosecond and Microsecond Electric Fields, Pharmaceutics, MDPI AG, 14, 6, 1239. doi: 10.3390/PHARMACEUTICS14061239.	Transfection by Electroporation of Cancer and Primary Cells Using Nanosecond and Microsecond Electric Fields, Pharmaceutics, MDPI AG, 14, 6, 1239. doi: 10.3390/PHARMACEUTICS14061239.	https://pubmed.ncbi.nlm.nih.gov/35745814/	2022	pDNA	6	200	0.3	10				R	RFP	CMV	8.5	S	P	mouse	Sugars and salts	el. Cuvette	Al	3 kV, 100 ns–1 ms square-wave high-voltage pulse generator (VilniusTECH, Vilnius, Lithuania)	ns		4.12	0.44	73	10	3.0076	0.522411	0.301614	3
136	Radzevičiūtė, E., Murauskas, A., Ruzgys, P., Šatkauskas, S., Girkontaitė, I., Novickij, J., Novickij, V., 2021. Dielectrophoretic manipulation of cell transfection efficiency during electroporation using a center needle electrode, Applied Sciences (Switzerland), MDPI AG, 11, 15. doi: 10.3390/app11157015.	Dielectrophoretic manipulation of cell transfection efficiency during electroporation using a center needle electrode, Applied Sciences (Switzerland), MDPI AG, 11, 15. doi: 10.3390/app11157015.	https://www.mdpi.com/2076-3417/11/15/7015	2021	pDNA	3	100	0.18	6				R	GFP	CMV	3.5	S	N	hamster	Sugars and salts	el. Cuvette	Al	custom-made	HV		27	5	71	15	19.17	5.38563	3.10939	3
137	Kardani, K., Milani, A., Bolhassani, A., 2022. Gene delivery in adherent and suspension cells using the combined physical methods, Cytotechnology, Springer Science and Business Media B.V., 74, 2, 245–257. doi: 10.1007/S10616-022-00524-4.	Gene delivery in adherent and suspension cells using the combined physical methods, Cytotechnology, Springer Science and Business Media B.V., 74, 2, 245–257. doi: 10.1007/S10616-022-00524-4.	https://pubmed.ncbi.nlm.nih.gov/35464169/	2022	pDNA(circular)	5	25	0.4	2				R	GFP	CMV	4.7	S	N	human	Cell culture medium	el. Cuvette	Al	Gene Pulser II (BioRad)	LV		42	1	68	2	28.56	1.08074	0.764199	2
138	Kardani, K., Milani, A., Bolhassani, A., 2022. Gene delivery in adherent and suspension cells using the combined physical methods, Cytotechnology, Springer Science and Business Media B.V., 74, 2, 245–257. doi: 10.1007/S10616-022-00524-4.	Gene delivery in adherent and suspension cells using the combined physical methods, Cytotechnology, Springer Science and Business Media B.V., 74, 2, 245–257. doi: 10.1007/S10616-022-00524-4.	https://pubmed.ncbi.nlm.nih.gov/35464169/	2022	pDNA(circular)	5	25	0.4	2				R	GFP	CMV	4.7	S	N	human	Sugars and salts	el. Cuvette	Al	Gene Pulser II (BioRad)	LV		39	2	47	2	18.33	1.22147	0.863713	2
139	Kardani, K., Milani, A., Bolhassani, A., 2022. Gene delivery in adherent and suspension cells using the combined physical methods, Cytotechnology, Springer Science and Business Media B.V., 74, 2, 245–257. doi: 10.1007/S10616-022-00524-4.	Gene delivery in adherent and suspension cells using the combined physical methods, Cytotechnology, Springer Science and Business Media B.V., 74, 2, 245–257. doi: 10.1007/S10616-022-00524-4.	https://pubmed.ncbi.nlm.nih.gov/35464169/	2022	pDNA(linearized)	5	25	0.4	2				R	GFP	CMV	4.7	S	N	human	Cell culture medium	el. Cuvette	Al	Gene Pulser II (BioRad)	LV		28	1	63	1	17.64	0.68942	0.487494	2
140	Kardani, K., Milani, A., Bolhassani, A., 2022. Gene delivery in adherent and suspension cells using the combined physical methods, Cytotechnology, Springer Science and Business Media B.V., 74, 2, 245–257. doi: 10.1007/S10616-022-00524-4.	Gene delivery in adherent and suspension cells using the combined physical methods, Cytotechnology, Springer Science and Business Media B.V., 74, 2, 245–257. doi: 10.1007/S10616-022-00524-4.	https://pubmed.ncbi.nlm.nih.gov/35464169/	2022	pDNA(linearized))	5	25	0.4	2				R	GFP	CMV	4.7	S	N	human	Cell culture medium	el. Cuvette	Al	Gene Pulser II (BioRad)	LV		24	2	59	5	14.16	1.68297	1.19004	2
141	Kardani, K., Milani, A., Bolhassani, A., 2022. Gene delivery in adherent and suspension cells using the combined physical methods, Cytotechnology, Springer Science and Business Media B.V., 74, 2, 245–257. doi: 10.1007/S10616-022-00524-4.	Gene delivery in adherent and suspension cells using the combined physical methods, Cytotechnology, Springer Science and Business Media B.V., 74, 2, 245–257. doi: 10.1007/S10616-022-00524-4.	https://pubmed.ncbi.nlm.nih.gov/35464169/	2022	pDNA(circular)	2	25	0.4	2				R	GFP	CMV	4.7	S	P	mouse	Cell culture medium	el. Cuvette	Al	Gene Pulser II (BioRad)	MV		32	2	42	2	13.44	1.05603	0.746726	2
142	Kardani, K., Milani, A., Bolhassani, A., 2022. Gene delivery in adherent and suspension cells using the combined physical methods, Cytotechnology, Springer Science and Business Media B.V., 74, 2, 245–257. doi: 10.1007/S10616-022-00524-4.	Gene delivery in adherent and suspension cells using the combined physical methods, Cytotechnology, Springer Science and Business Media B.V., 74, 2, 245–257. doi: 10.1007/S10616-022-00524-4.	https://pubmed.ncbi.nlm.nih.gov/35464169/	2022	pDNA(circular)	5	25	0.4	2				R	GFP	CMV	4.7	S	N	human	Cell culture medium	el. Cuvette	Al	Gene Pulser II (BioRad)	LV		90	2	52	2	46.8	2.07885	1.46997	2
143	Kardani, K., Milani, A., Bolhassani, A., 2022. Gene delivery in adherent and suspension cells using the combined physical methods, Cytotechnology, Springer Science and Business Media B.V., 74, 2, 245–257. doi: 10.1007/S10616-022-00524-4.	Gene delivery in adherent and suspension cells using the combined physical methods, Cytotechnology, Springer Science and Business Media B.V., 74, 2, 245–257. doi: 10.1007/S10616-022-00524-4.	https://pubmed.ncbi.nlm.nih.gov/35464169/	2022	pDNA(circular)	2	25	0.4	2				R	GFP	CMV	4.7	S	P	mouse	Cell culture medium	el. Cuvette	Al	Gene Pulser II (BioRad)	MV		47	3	34	4	15.98	2.13888	1.51242	2

## Sheet: Data
No.	Reference	Title	Link	Year of publication	In vitro/in vivo/ex vivo/clinical	Area of research	Comparison	Comparison method					Combined treatment	Describe combination			Plasmid/RNA...			Dosage of plasmid									Number of cells	EP volume			Volume of added plasmid		Type of plasmid			Encoded transgene					Promotor				Size of pDNA
6	Bosnjak M, Jesenko T, Kamensek U, et al. Electrotransfer of Different Control Plasmids Elicits Different Antitumor Effectiveness in B16.F10 Melanoma. Cancers (Basel). 2018;10(2):37. doi:10.3390/cancers10020037	Electrotransfer of Different Control Plasmids Elicits Different Antitumor Effectiveness in B16.F10 Melanoma	https://www.ncbi.nlm.nih.gov/pmc/articles/PMC5836069/	2018	in vitro + in vivo	5	No						No				pDNA			10 μg									1x10^6 (25x10^6 c/ml)	50 μl			11 μl		S								CMV	U6			2.999 kb	3.390 kb	2.909 kb
	Bosnjak M, Jesenko T, Kamensek U, et al. Electrotransfer of Different Control Plasmids Elicits Different Antitumor Effectiveness in B16.F10 Melanoma. Cancers (Basel). 2018;10(2):37. doi:10.3390/cancers10020037	Electrotransfer of Different Control Plasmids Elicits Different Antitumor Effectiveness in B16.F10 Melanoma	https://www.ncbi.nlm.nih.gov/pmc/articles/PMC5836069/	2018	in vitro + in vivo	5	No						No				pDNA			10 μg									1x10^6 (25x10^6 c/ml)	50 μl			11 μl		S								CMV				3.390 kb
	Bosnjak M, Jesenko T, Kamensek U, et al. Electrotransfer of Different Control Plasmids Elicits Different Antitumor Effectiveness in B16.F10 Melanoma. Cancers (Basel). 2018;10(2):37. doi:10.3390/cancers10020037	Electrotransfer of Different Control Plasmids Elicits Different Antitumor Effectiveness in B16.F10 Melanoma	https://www.ncbi.nlm.nih.gov/pmc/articles/PMC5836069/	2018	in vitro + in vivo	5	No						No				pDNA			10 μg									1x10^6 (25x10^6 c/ml)	50 μl			11 μl		S								U6				2.909 kb
	Bosnjak M, Jesenko T, Kamensek U, et al. Electrotransfer of Different Control Plasmids Elicits Different Antitumor Effectiveness in B16.F10 Melanoma. Cancers (Basel). 2018;10(2):37. doi:10.3390/cancers10020037	Electrotransfer of Different Control Plasmids Elicits Different Antitumor Effectiveness in B16.F10 Melanoma	https://www.ncbi.nlm.nih.gov/pmc/articles/PMC5836069/	2018	in vitro + in vivo	5	No						No				pDNA			10 μg									1x10^6 (25x10^6 c/ml)	50 μl			11 μl		S								CMV				2.999 kb
13	Bureau MFF, Gehl J, Deleuze V, Mir LMM, Scherman D. Importance of association between permeabilization and electrophoretic forces for intramuscular DNA electrotransfer. 2000;1474(3). doi:10.1016/S0304-4165(00)00028-3	Investigating relationship between transfection and permeabilization by the electric field and/or the Pluronic®L64 in vitro and in vivo	https://www.ncbi.nlm.nih.gov/pubmed/22328073	2012	in vitro + in vivo	5	No						Yes	Pluronic L64			pDNA			1 μg									5x10^5	100 μl			1 μl		R			GFP	firefly luciferase plus protein (luc+)				pCMVβ	CMV			4.6 kb	4.7 kb
	Bureau MFF, Gehl J, Deleuze V, Mir LMM, Scherman D. Importance of association between permeabilization and electrophoretic forces for intramuscular DNA electrotransfer. 2000;1474(3). doi:10.1016/S0304-4165(00)00028-3	Investigating relationship between transfection and permeabilization by the electric field and/or the Pluronic®L64 in vitro and in vivo	https://www.ncbi.nlm.nih.gov/pubmed/22328073	2012	in vitro + in vivo	5	No						Yes				pDNA			1 μg									5x10^5	100 μl			1 μl		R			GFP					CMV				4.7 kb
	Bureau MFF, Gehl J, Deleuze V, Mir LMM, Scherman D. Importance of association between permeabilization and electrophoretic forces for intramuscular DNA electrotransfer. 2000;1474(3). doi:10.1016/S0304-4165(00)00028-3	Investigating relationship between transfection and permeabilization by the electric field and/or the Pluronic®L64 in vitro and in vivo	https://www.ncbi.nlm.nih.gov/pubmed/22328073	2012	in vitro + in vivo	5	No						Yes				pDNA			1 μg									5x10^5	100 μl			1 μl		R			GFP					CMV				4.7 kb
	Bureau MFF, Gehl J, Deleuze V, Mir LMM, Scherman D. Importance of association between permeabilization and electrophoretic forces for intramuscular DNA electrotransfer. 2000;1474(3). doi:10.1016/S0304-4165(00)00028-3	Investigating relationship between transfection and permeabilization by the electric field and/or the Pluronic®L64 in vitro and in vivo	https://www.ncbi.nlm.nih.gov/pubmed/22328073	2012	in vitro + in vivo	5	No						Yes				pDNA			1 μg									5x10^5	100 μl			1 μl		R			GFP					CMV				4.7 kb
	Bureau MFF, Gehl J, Deleuze V, Mir LMM, Scherman D. Importance of association between permeabilization and electrophoretic forces for intramuscular DNA electrotransfer. 2000;1474(3). doi:10.1016/S0304-4165(00)00028-3	Investigating relationship between transfection and permeabilization by the electric field and/or the Pluronic®L64 in vitro and in vivo	https://www.ncbi.nlm.nih.gov/pubmed/22328073	2012	in vitro + in vivo	5	No						Yes				pDNA			1 μg									5x10^5	100 μl			1 μl		R			GFP					CMV				4.7 kb
	Bureau MFF, Gehl J, Deleuze V, Mir LMM, Scherman D. Importance of association between permeabilization and electrophoretic forces for intramuscular DNA electrotransfer. 2000;1474(3). doi:10.1016/S0304-4165(00)00028-3	Investigating relationship between transfection and permeabilization by the electric field and/or the Pluronic®L64 in vitro and in vivo	https://www.ncbi.nlm.nih.gov/pubmed/22328073	2012	in vitro + in vivo	5	No						Yes	Pluronic L64			pDNA			1 μg									5x10^5	100 μl			1 μl		R			GFP					CMV				4.7 kb
	Bureau MFF, Gehl J, Deleuze V, Mir LMM, Scherman D. Importance of association between permeabilization and electrophoretic forces for intramuscular DNA electrotransfer. 2000;1474(3). doi:10.1016/S0304-4165(00)00028-3	Investigating relationship between transfection and permeabilization by the electric field and/or the Pluronic®L64 in vitro and in vivo	https://www.ncbi.nlm.nih.gov/pubmed/22328073	2012	in vitro + in vivo	5	No						Yes				pDNA			1 μg									5x10^5	100 μl			1 μl		R			GFP					CMV				4.7 kb
	Bureau MFF, Gehl J, Deleuze V, Mir LMM, Scherman D. Importance of association between permeabilization and electrophoretic forces for intramuscular DNA electrotransfer. 2000;1474(3). doi:10.1016/S0304-4165(00)00028-3	Investigating relationship between transfection and permeabilization by the electric field and/or the Pluronic®L64 in vitro and in vivo	https://www.ncbi.nlm.nih.gov/pubmed/22328073	2012	in vitro + in vivo	5	No						Yes	Pluronic L64			pDNA			1 μg									5x10^5	100 μl			1 μl		R			GFP					CMV				4.7 kb
16	Cegovnik U. Setting optimal parameters for in vitro electrotransfection of B16F1, SA1, LPB, SCK, L929 and CHO cells using predefined exponentially decaying electric pulses. Bioelectrochemistry. December 2003. doi:10.1016/j.biolechem.2003.10.009	Setting optimal parameters for in vitro electrotransfection of B16F1, SA1, LPB, SCK, L929 and CHO cells using predefined exponentially decaying electric pulses.	https://www.ncbi.nlm.nih.gov/pubmed/14990328	2003	in vitro	5	No						No				pDNA			1 μg	2 μg	4 μg							2-6x10^5 (5x10^5 - 1.5x10^6 c/ml)	400 μl			NR		R			beta-galactosidase enzyme					SV40 early promotor				6.821-kb
	Cegovnik U. Setting optimal parameters for in vitro electrotransfection of B16F1, SA1, LPB, SCK, L929 and CHO cells using predefined exponentially decaying electric pulses. Bioelectrochemistry. December 2003. doi:10.1016/j.biolechem.2003.10.009	Setting optimal parameters for in vitro electrotransfection of B16F1, SA1, LPB, SCK, L929 and CHO cells using predefined exponentially decaying electric pulses.	https://www.ncbi.nlm.nih.gov/pubmed/14990328	2003	in vitro	5	No						No				pDNA			2 μg									2-6x10^5 (5x10^5 - 1.5x10^6 c/ml)	400 μl			NR		R			beta-galactosidase enzyme					SV40 early promotor				6.821-kb
	Cegovnik U. Setting optimal parameters for in vitro electrotransfection of B16F1, SA1, LPB, SCK, L929 and CHO cells using predefined exponentially decaying electric pulses. Bioelectrochemistry. December 2003. doi:10.1016/j.biolechem.2003.10.009	Setting optimal parameters for in vitro electrotransfection of B16F1, SA1, LPB, SCK, L929 and CHO cells using predefined exponentially decaying electric pulses.	https://www.ncbi.nlm.nih.gov/pubmed/14990328	2003	in vitro	5	No						No				pDNA			1 μg									2-6x10^5 (5x10^5 - 1.5x10^6 c/ml)	400 μl			NR		R			beta-galactosidase enzyme					SV40 early promotor				6.821-kb
	Cegovnik U. Setting optimal parameters for in vitro electrotransfection of B16F1, SA1, LPB, SCK, L929 and CHO cells using predefined exponentially decaying electric pulses. Bioelectrochemistry. December 2003. doi:10.1016/j.biolechem.2003.10.009	Setting optimal parameters for in vitro electrotransfection of B16F1, SA1, LPB, SCK, L929 and CHO cells using predefined exponentially decaying electric pulses.	https://www.ncbi.nlm.nih.gov/pubmed/14990328	2003	in vitro	5	No						No				pDNA			4 μg									2-6x10^5 (5x10^5 - 1.5x10^6 c/ml)	400 μl			NR		R			beta-galactosidase enzyme					SV40 early promotor				6.821-kb
	Cegovnik U. Setting optimal parameters for in vitro electrotransfection of B16F1, SA1, LPB, SCK, L929 and CHO cells using predefined exponentially decaying electric pulses. Bioelectrochemistry. December 2003. doi:10.1016/j.biolechem.2003.10.009	Setting optimal parameters for in vitro electrotransfection of B16F1, SA1, LPB, SCK, L929 and CHO cells using predefined exponentially decaying electric pulses.	https://www.ncbi.nlm.nih.gov/pubmed/14990328	2003	in vitro	5	No						No				pDNA			2 μg									2-6x10^5 (5x10^5 - 1.5x10^6 c/ml)	400 μl			NR		R			beta-galactosidase enzyme					SV40 early promotor				6.821-kb
	Cegovnik U. Setting optimal parameters for in vitro electrotransfection of B16F1, SA1, LPB, SCK, L929 and CHO cells using predefined exponentially decaying electric pulses. Bioelectrochemistry. December 2003. doi:10.1016/j.biolechem.2003.10.009	Setting optimal parameters for in vitro electrotransfection of B16F1, SA1, LPB, SCK, L929 and CHO cells using predefined exponentially decaying electric pulses.	https://www.ncbi.nlm.nih.gov/pubmed/14990328	2003	in vitro	5	No						No				pDNA			2 μg									2-6x10^5 (5x10^5 - 1.5x10^6 c/ml)	400 μl			NR		R			beta-galactosidase enzyme					SV40 early promotor				6.821-kb
	Cegovnik U. Setting optimal parameters for in vitro electrotransfection of B16F1, SA1, LPB, SCK, L929 and CHO cells using predefined exponentially decaying electric pulses. Bioelectrochemistry. December 2003. doi:10.1016/j.biolechem.2003.10.009	Setting optimal parameters for in vitro electrotransfection of B16F1, SA1, LPB, SCK, L929 and CHO cells using predefined exponentially decaying electric pulses.	https://www.ncbi.nlm.nih.gov/pubmed/14990328	2003	in vitro	5	No						No				pDNA			2 μg									2-6x10^5 (5x10^5 - 1.5x10^6 c/ml)	400 μl			NR		R			beta-galactosidase enzyme					SV40 early promotor				6.821-kb
	Cegovnik U. Setting optimal parameters for in vitro electrotransfection of B16F1, SA1, LPB, SCK, L929 and CHO cells using predefined exponentially decaying electric pulses. Bioelectrochemistry. December 2003. doi:10.1016/j.biolechem.2003.10.009	Setting optimal parameters for in vitro electrotransfection of B16F1, SA1, LPB, SCK, L929 and CHO cells using predefined exponentially decaying electric pulses.	https://www.ncbi.nlm.nih.gov/pubmed/14990328	2003	in vitro	5	No						No				pDNA			2 μg									2-6x10^5 (5x10^5 - 1.5x10^6 c/ml)	400 μl			NR		R			beta-galactosidase enzyme					SV40 early promotor				6.821-kb
	Cegovnik U. Setting optimal parameters for in vitro electrotransfection of B16F1, SA1, LPB, SCK, L929 and CHO cells using predefined exponentially decaying electric pulses. Bioelectrochemistry. December 2003. doi:10.1016/j.biolechem.2003.10.009	Setting optimal parameters for in vitro electrotransfection of B16F1, SA1, LPB, SCK, L929 and CHO cells using predefined exponentially decaying electric pulses.	https://www.ncbi.nlm.nih.gov/pubmed/14990328	2003	in vitro	5	No						No				pDNA			2 μg									2-6x10^5 (5x10^5 - 1.5x10^6 c/ml)	400 μl			NR		R			beta-galactosidase enzyme					SV40 early promotor				6.821-kb
	Cegovnik U. Setting optimal parameters for in vitro electrotransfection of B16F1, SA1, LPB, SCK, L929 and CHO cells using predefined exponentially decaying electric pulses. Bioelectrochemistry. December 2003. doi:10.1016/j.biolechem.2003.10.009	Setting optimal parameters for in vitro electrotransfection of B16F1, SA1, LPB, SCK, L929 and CHO cells using predefined exponentially decaying electric pulses.	https://www.ncbi.nlm.nih.gov/pubmed/14990328	2003	in vitro	5	No						No				pDNA			2 μg									2-6x10^5 (5x10^5 - 1.5x10^6 c/ml)	400 μl			NR		R			beta-galactosidase enzyme					SV40 early promotor				6.821-kb
	Cegovnik U. Setting optimal parameters for in vitro electrotransfection of B16F1, SA1, LPB, SCK, L929 and CHO cells using predefined exponentially decaying electric pulses. Bioelectrochemistry. December 2003. doi:10.1016/j.biolechem.2003.10.009	Setting optimal parameters for in vitro electrotransfection of B16F1, SA1, LPB, SCK, L929 and CHO cells using predefined exponentially decaying electric pulses.	https://www.ncbi.nlm.nih.gov/pubmed/14990328	2003	in vitro	5	No						No				pDNA			2 μg									2-6x10^5 (5x10^5 - 1.5x10^6 c/ml)	400 μl			NR		R			beta-galactosidase enzyme					SV40 early promotor				6.821-kb
	Cegovnik U. Setting optimal parameters for in vitro electrotransfection of B16F1, SA1, LPB, SCK, L929 and CHO cells using predefined exponentially decaying electric pulses. Bioelectrochemistry. December 2003. doi:10.1016/j.biolechem.2003.10.009	Setting optimal parameters for in vitro electrotransfection of B16F1, SA1, LPB, SCK, L929 and CHO cells using predefined exponentially decaying electric pulses.	https://www.ncbi.nlm.nih.gov/pubmed/14990328	2003	in vitro	5	No						No				pDNA			2 μg									2-6x10^5 (5x10^5 - 1.5x10^6 c/ml)	400 μl			NR		R			beta-galactosidase enzyme					SV40 early promotor				6.821-kb
	Cegovnik U. Setting optimal parameters for in vitro electrotransfection of B16F1, SA1, LPB, SCK, L929 and CHO cells using predefined exponentially decaying electric pulses. Bioelectrochemistry. December 2003. doi:10.1016/j.biolechem.2003.10.009	Setting optimal parameters for in vitro electrotransfection of B16F1, SA1, LPB, SCK, L929 and CHO cells using predefined exponentially decaying electric pulses.	https://www.ncbi.nlm.nih.gov/pubmed/14990328	2003	in vitro	5	No						No				pDNA			2 μg									2-6x10^5 (5x10^5 - 1.5x10^6 c/ml)	400 μl			NR		R			beta-galactosidase enzyme					SV40 early promotor				6.821-kb
	Cegovnik U. Setting optimal parameters for in vitro electrotransfection of B16F1, SA1, LPB, SCK, L929 and CHO cells using predefined exponentially decaying electric pulses. Bioelectrochemistry. December 2003. doi:10.1016/j.biolechem.2003.10.009	Setting optimal parameters for in vitro electrotransfection of B16F1, SA1, LPB, SCK, L929 and CHO cells using predefined exponentially decaying electric pulses.	https://www.ncbi.nlm.nih.gov/pubmed/14990328	2003	in vitro	5	No						No				pDNA			2 μg									2-6x10^5 (5x10^5 - 1.5x10^6 c/ml)	400 μl			NR		R			beta-galactosidase enzyme					SV40 early promotor				6.821-kb
	Cegovnik U. Setting optimal parameters for in vitro electrotransfection of B16F1, SA1, LPB, SCK, L929 and CHO cells using predefined exponentially decaying electric pulses. Bioelectrochemistry. December 2003. doi:10.1016/j.biolechem.2003.10.009	Setting optimal parameters for in vitro electrotransfection of B16F1, SA1, LPB, SCK, L929 and CHO cells using predefined exponentially decaying electric pulses.	https://www.ncbi.nlm.nih.gov/pubmed/14990328	2003	in vitro	5	No						No				pDNA			2 μg									2-6x10^5 (5x10^5 - 1.5x10^6 c/ml)	400 μl			NR		R			beta-galactosidase enzyme					SV40 early promotor				6.821-kb
21	Chabot S, Orio J, Castanier R, et al. LNA-based oligonucleotide electrotransfer for miRNA inhibition. Mol Ther. 2012;20(8):1590-1598. doi:10.1038/mt.2012.95	LNA-based oligonucleotide electrotransfer for miRNA inhibition	https://www.ncbi.nlm.nih.gov/pmc/articles/PMC3412486/	2012	in vitro	5	No						No				Single-strand LNA/DNA oligomers			0.01 μg	0.025 μg	0.05 μg	0.1 μg						5x10^5	100 μl			NR		siRNA	siLNA	LNA/DNA oligomer
	Chabot S, Orio J, Castanier R, et al. LNA-based oligonucleotide electrotransfer for miRNA inhibition. Mol Ther. 2012;20(8):1590-1598. doi:10.1038/mt.2012.95	LNA-based oligonucleotide electrotransfer for miRNA inhibition	https://www.ncbi.nlm.nih.gov/pmc/articles/PMC3412486/	2012	in vitro	5	No						No				Single-strand LNA/DNA oligomers			0.025 μg									5x10^5	100 μl			NR		LNA/DNA oligomer												23 bp
	Chabot S, Orio J, Castanier R, et al. LNA-based oligonucleotide electrotransfer for miRNA inhibition. Mol Ther. 2012;20(8):1590-1598. doi:10.1038/mt.2012.95	LNA-based oligonucleotide electrotransfer for miRNA inhibition	https://www.ncbi.nlm.nih.gov/pmc/articles/PMC3412486/	2012	in vitro	5	No						No				Single-strand LNA/DNA oligomers			0.025 μg									5x10^5	100 μl			NR		LNA/DNA oligomer												23 bp
	Chabot S, Orio J, Castanier R, et al. LNA-based oligonucleotide electrotransfer for miRNA inhibition. Mol Ther. 2012;20(8):1590-1598. doi:10.1038/mt.2012.95	LNA-based oligonucleotide electrotransfer for miRNA inhibition	https://www.ncbi.nlm.nih.gov/pmc/articles/PMC3412486/	2012	in vitro	5	No						No				Single-strand LNA/DNA oligomers			0.025 μg									5x10^5	100 μl			NR		LNA/DNA oligomer												23 bp
	Chabot S, Orio J, Castanier R, et al. LNA-based oligonucleotide electrotransfer for miRNA inhibition. Mol Ther. 2012;20(8):1590-1598. doi:10.1038/mt.2012.95	LNA-based oligonucleotide electrotransfer for miRNA inhibition	https://www.ncbi.nlm.nih.gov/pmc/articles/PMC3412486/	2012	in vitro	5	No						No				Single-strand LNA/DNA oligomers			0.025 μg									5x10^5	100 μl			NR		LNA/DNA oligomer												23 bp
22	Chabot S, Orio J, Schmeer M, Schleef M, Golzio M, Teissié J. Minicircle DNA electrotransfer for efficient tissue-targeted gene delivery. 2013;20(1). doi:10.1038/gt.2011.215	Minicircle DNA electrotransfer for efficient tissue-targeted gene delivery	https://www.ncbi.nlm.nih.gov/pubmed/22257936	2013	in vitro	5	No						No				pDNA	Minicircles		0.6 ng									5x10^5	100 μl			NR		R			GFP	far-red fluorescent protein				CMV				2.257 kb	3.487 kb
	Chabot S, Orio J, Schmeer M, Schleef M, Golzio M, Teissié J. Minicircle DNA electrotransfer for efficient tissue-targeted gene delivery. 2013;20(1). doi:10.1038/gt.2011.215	Minicircle DNA electrotransfer for efficient tissue-targeted gene delivery	https://www.ncbi.nlm.nih.gov/pubmed/22257936	2013	in vitro	5	No						No				pDNA			0.6 ng									5x10^5	100 μl			NR		R			GFP					CMV				3.487 kb
	Chabot S, Orio J, Schmeer M, Schleef M, Golzio M, Teissié J. Minicircle DNA electrotransfer for efficient tissue-targeted gene delivery. 2013;20(1). doi:10.1038/gt.2011.215	Minicircle DNA electrotransfer for efficient tissue-targeted gene delivery	https://www.ncbi.nlm.nih.gov/pubmed/22257936	2013	in vitro	5	No						No				Minicircles			0.6 ng									5x10^5	100 μl			NR		R			GFP					CMV				2.257 kb
	Chabot S, Orio J, Schmeer M, Schleef M, Golzio M, Teissié J. Minicircle DNA electrotransfer for efficient tissue-targeted gene delivery. 2013;20(1). doi:10.1038/gt.2011.215	Minicircle DNA electrotransfer for efficient tissue-targeted gene delivery	https://www.ncbi.nlm.nih.gov/pubmed/22257936	2013	in vitro	5	No						No				pDNA			0.6 ng									5x10^5	100 μl			NR		R			GFP					CMV				3.487 kb
	Chabot S, Orio J, Schmeer M, Schleef M, Golzio M, Teissié J. Minicircle DNA electrotransfer for efficient tissue-targeted gene delivery. 2013;20(1). doi:10.1038/gt.2011.215	Minicircle DNA electrotransfer for efficient tissue-targeted gene delivery	https://www.ncbi.nlm.nih.gov/pubmed/22257936	2013	in vitro	5	No						No				Minicircles			0.6 ng									5x10^5	100 μl			NR		R			GFP					CMV				2.257 kb
	Chabot S, Orio J, Schmeer M, Schleef M, Golzio M, Teissié J. Minicircle DNA electrotransfer for efficient tissue-targeted gene delivery. 2013;20(1). doi:10.1038/gt.2011.215	Minicircle DNA electrotransfer for efficient tissue-targeted gene delivery	https://www.ncbi.nlm.nih.gov/pubmed/22257936	2013	in vitro	5	No						No				pDNA			0.6 ng									5x10^5	100 μl			NR		R			GFP					CMV				3.487 kb
	Chabot S, Orio J, Schmeer M, Schleef M, Golzio M, Teissié J. Minicircle DNA electrotransfer for efficient tissue-targeted gene delivery. 2013;20(1). doi:10.1038/gt.2011.215	Minicircle DNA electrotransfer for efficient tissue-targeted gene delivery	https://www.ncbi.nlm.nih.gov/pubmed/22257936	2013	in vitro	5	No						No				Minicircles			0.6 ng									5x10^5	100 μl			NR		R			GFP					CMV				2.257 kb
	Chabot S, Orio J, Schmeer M, Schleef M, Golzio M, Teissié J. Minicircle DNA electrotransfer for efficient tissue-targeted gene delivery. 2013;20(1). doi:10.1038/gt.2011.215	Minicircle DNA electrotransfer for efficient tissue-targeted gene delivery	https://www.ncbi.nlm.nih.gov/pubmed/22257936	2013	in vitro	5	No						No				pDNA			0.6 ng									5x10^5	100 μl			NR		R			GFP					CMV				3.487 kb
	Chabot S, Orio J, Schmeer M, Schleef M, Golzio M, Teissié J. Minicircle DNA electrotransfer for efficient tissue-targeted gene delivery. 2013;20(1). doi:10.1038/gt.2011.215	Minicircle DNA electrotransfer for efficient tissue-targeted gene delivery	https://www.ncbi.nlm.nih.gov/pubmed/22257936	2013	in vitro	5	No						No				Minicircles			0.6 ng									5x10^5	100 μl			NR		R			GFP					CMV				2.257 kb
	Chabot S, Orio J, Schmeer M, Schleef M, Golzio M, Teissié J. Minicircle DNA electrotransfer for efficient tissue-targeted gene delivery. 2013;20(1). doi:10.1038/gt.2011.215	Minicircle DNA electrotransfer for efficient tissue-targeted gene delivery	https://www.ncbi.nlm.nih.gov/pubmed/22257936	2013	in vitro	5	No						No				pDNA			0.6 ng									5x10^5	100 μl			NR		R			GFP					CMV				3.487 kb
	Chabot S, Orio J, Schmeer M, Schleef M, Golzio M, Teissié J. Minicircle DNA electrotransfer for efficient tissue-targeted gene delivery. 2013;20(1). doi:10.1038/gt.2011.215	Minicircle DNA electrotransfer for efficient tissue-targeted gene delivery	https://www.ncbi.nlm.nih.gov/pubmed/22257936	2013	in vitro	5	No						No				Minicircles			0.6 ng									5x10^5	100 μl			NR		R			GFP					CMV				2.257 kb
24	Chopinet L, Wasungu L, Rols M-PM-P. First explanations for differences in electrotransfection efficiency in vitro and in vivo using spheroid model. 2012;423(1):7-15. doi:10.1016/j.ijpharm.2011.04.054	First explanations for differences in electrotransfection efficiency in vitro and in vivo using spheroid model	https://www.ncbi.nlm.nih.gov/pubmed/21554940	2012	in vitro	5	No						No				pDNA			1 μg	10 μg								5x10^5	100 μl			NR		R			GFP					CMV				4.7 kb
	Chopinet L, Wasungu L, Rols M-PM-P. First explanations for differences in electrotransfection efficiency in vitro and in vivo using spheroid model. 2012;423(1):7-15. doi:10.1016/j.ijpharm.2011.04.054	First explanations for differences in electrotransfection efficiency in vitro and in vivo using spheroid model	https://www.ncbi.nlm.nih.gov/pubmed/21554940	2012	in vitro	5	No						No				pDNA			1 μg									5x10^5	100 μl			NR		R			GFP					CMV				4.7 kb
	Chopinet L, Wasungu L, Rols M-PM-P. First explanations for differences in electrotransfection efficiency in vitro and in vivo using spheroid model. 2012;423(1):7-15. doi:10.1016/j.ijpharm.2011.04.054	First explanations for differences in electrotransfection efficiency in vitro and in vivo using spheroid model	https://www.ncbi.nlm.nih.gov/pubmed/21554940	2012	in vitro	5	No						No				pDNA			10 μg									500 cells/ 6days spheroids	100 μl			NR		R			GFP					CMV				4.7 kb
25	Coulberson AL, Hud N V, LeDoux JM, Vilfan ID, Prausnitz MR. Gene packaging with lipids, peptides and viruses inhibits transfection by electroporation in vitro. J Control Release. 2003;86(2-3):361-370. doi:10.1016/S0168-3659(02)00417-0	Gene packaging with lipids, peptides and viruses inhibits transfection by electroporation in vitro	https://www.ncbi.nlm.nih.gov/pubmed/12526831	2003	in vitro	5	No						Yes	lipofectin -enhanced with EP	Salmon protamine + EP	retroviral vectors + EP	pDNA			2 μg	4 μg	6 μg	8 μg	10 μg	12 μg	14 μg	16 μg		4x10^5- 4x10^6 (1x10^6 - 1x10^7 c/ml)	400 μl			NR		R			GFP	beta-galactosidase enzyme				CMV				4.7 kb
	Coulberson AL, Hud N V, LeDoux JM, Vilfan ID, Prausnitz MR. Gene packaging with lipids, peptides and viruses inhibits transfection by electroporation in vitro. J Control Release. 2003;86(2-3):361-370. doi:10.1016/S0168-3659(02)00417-0	Gene packaging with lipids, peptides and viruses inhibits transfection by electroporation in vitro	https://www.ncbi.nlm.nih.gov/pubmed/12526831	2003	in vitro	5	No						Yes				pDNA			2 μg									4x10^5	400 μl			NR		R			GFP					CMV				4.7 kb
	Coulberson AL, Hud N V, LeDoux JM, Vilfan ID, Prausnitz MR. Gene packaging with lipids, peptides and viruses inhibits transfection by electroporation in vitro. J Control Release. 2003;86(2-3):361-370. doi:10.1016/S0168-3659(02)00417-0	Gene packaging with lipids, peptides and viruses inhibits transfection by electroporation in vitro	https://www.ncbi.nlm.nih.gov/pubmed/12526831	2003	in vitro	5	No						Yes				pDNA			4 μg									4x10^5	400 μl			NR		R			GFP					CMV				4.7 kb
	Coulberson AL, Hud N V, LeDoux JM, Vilfan ID, Prausnitz MR. Gene packaging with lipids, peptides and viruses inhibits transfection by electroporation in vitro. J Control Release. 2003;86(2-3):361-370. doi:10.1016/S0168-3659(02)00417-0	Gene packaging with lipids, peptides and viruses inhibits transfection by electroporation in vitro	https://www.ncbi.nlm.nih.gov/pubmed/12526831	2003	in vitro	5	No						Yes				pDNA			6 μg									4x10^5	400 μl			NR		R			GFP					CMV				4.7 kb
	Coulberson AL, Hud N V, LeDoux JM, Vilfan ID, Prausnitz MR. Gene packaging with lipids, peptides and viruses inhibits transfection by electroporation in vitro. J Control Release. 2003;86(2-3):361-370. doi:10.1016/S0168-3659(02)00417-0	Gene packaging with lipids, peptides and viruses inhibits transfection by electroporation in vitro	https://www.ncbi.nlm.nih.gov/pubmed/12526831	2003	in vitro	5	No						Yes				pDNA			8 μg									4x10^5	400 μl			NR		R			GFP					CMV				4.7 kb
	Coulberson AL, Hud N V, LeDoux JM, Vilfan ID, Prausnitz MR. Gene packaging with lipids, peptides and viruses inhibits transfection by electroporation in vitro. J Control Release. 2003;86(2-3):361-370. doi:10.1016/S0168-3659(02)00417-0	Gene packaging with lipids, peptides and viruses inhibits transfection by electroporation in vitro	https://www.ncbi.nlm.nih.gov/pubmed/12526831	2003	in vitro	5	No						Yes				pDNA			10 μg									4x10^5	400 μl			NR		R			GFP					CMV				4.7 kb
	Coulberson AL, Hud N V, LeDoux JM, Vilfan ID, Prausnitz MR. Gene packaging with lipids, peptides and viruses inhibits transfection by electroporation in vitro. J Control Release. 2003;86(2-3):361-370. doi:10.1016/S0168-3659(02)00417-0	Gene packaging with lipids, peptides and viruses inhibits transfection by electroporation in vitro	https://www.ncbi.nlm.nih.gov/pubmed/12526831	2003	in vitro	5	No						Yes				pDNA			12 μg									4x10^5	400 μl			NR		R			GFP					CMV				4.7 kb
	Coulberson AL, Hud N V, LeDoux JM, Vilfan ID, Prausnitz MR. Gene packaging with lipids, peptides and viruses inhibits transfection by electroporation in vitro. J Control Release. 2003;86(2-3):361-370. doi:10.1016/S0168-3659(02)00417-0	Gene packaging with lipids, peptides and viruses inhibits transfection by electroporation in vitro	https://www.ncbi.nlm.nih.gov/pubmed/12526831	2003	in vitro	5	No						Yes				pDNA			14 μg									4x10^5	400 μl			NR		R			GFP					CMV				4.7 kb
	Coulberson AL, Hud N V, LeDoux JM, Vilfan ID, Prausnitz MR. Gene packaging with lipids, peptides and viruses inhibits transfection by electroporation in vitro. J Control Release. 2003;86(2-3):361-370. doi:10.1016/S0168-3659(02)00417-0	Gene packaging with lipids, peptides and viruses inhibits transfection by electroporation in vitro	https://www.ncbi.nlm.nih.gov/pubmed/12526831	2003	in vitro	5	No						Yes				pDNA			16 μg									4x10^5	400 μl			NR		R			GFP					CMV				4.7 kb
	Coulberson AL, Hud N V, LeDoux JM, Vilfan ID, Prausnitz MR. Gene packaging with lipids, peptides and viruses inhibits transfection by electroporation in vitro. J Control Release. 2003;86(2-3):361-370. doi:10.1016/S0168-3659(02)00417-0	Gene packaging with lipids, peptides and viruses inhibits transfection by electroporation in vitro	https://www.ncbi.nlm.nih.gov/pubmed/12526831	2003	in vitro	5	No						Yes	lipofectin -enhanced with EP			pDNA			16 μg									4x10^5	400 μl			NR		R			GFP					CMV				4.7 kb
	Coulberson AL, Hud N V, LeDoux JM, Vilfan ID, Prausnitz MR. Gene packaging with lipids, peptides and viruses inhibits transfection by electroporation in vitro. J Control Release. 2003;86(2-3):361-370. doi:10.1016/S0168-3659(02)00417-0	Gene packaging with lipids, peptides and viruses inhibits transfection by electroporation in vitro	https://www.ncbi.nlm.nih.gov/pubmed/12526831	2003	in vitro	5	No						Yes	Salmon protamine + EP			pDNA			16 μg									4x10^5	400 μl			NR		R			GFP					CMV				4.7 kb
	Coulberson AL, Hud N V, LeDoux JM, Vilfan ID, Prausnitz MR. Gene packaging with lipids, peptides and viruses inhibits transfection by electroporation in vitro. J Control Release. 2003;86(2-3):361-370. doi:10.1016/S0168-3659(02)00417-0	Gene packaging with lipids, peptides and viruses inhibits transfection by electroporation in vitro	https://www.ncbi.nlm.nih.gov/pubmed/12526831	2003	in vitro	5	No						Yes	Retroviral vectors + EP			pDNA			16 μg									4x10^5	400 μl			NR		R			GFP					CMV				4.7 kb
27	Delgado-Cañedo A, dos Santos DG, Chies JAB, Kvitko K, Nardi NB. Optimization of an electroporation protocol using the K562 cell line as a model: role of cell cycle phase and cytoplasmic DNAses. Cytotechnology. 2006;51(3). doi:10.1007/s10616-006-9028-1	Optimization of an electroporation protocol using the K562 cell line as a model: role of cell cycle phase and cytoplasmic DNAses	https://www.ncbi.nlm.nih.gov/pmc/articles/PMC3449805/	2006	in vitro	5	No						Yes	DNAse inhibitor Zn			pDNA			7.5 μg	11.25 μg	15 μg	22.5 μg						3x10^6	300 μl			NR		R			GFP	gene for kanamicin/neomicin_x000D_ resistance				CMV	SV40 early promotor			4.7 kb
	Delgado-Cañedo A, dos Santos DG, Chies JAB, Kvitko K, Nardi NB. Optimization of an electroporation protocol using the K562 cell line as a model: role of cell cycle phase and cytoplasmic DNAses. Cytotechnology. 2006;51(3). doi:10.1007/s10616-006-9028-1	Optimization of an electroporation protocol using the K562 cell line as a model: role of cell cycle phase and cytoplasmic DNAses	https://www.ncbi.nlm.nih.gov/pmc/articles/PMC3449805/	2006	in vitro	5	No						No				pDNA			11.25 μg									3x10^6	300 μl			NR		R			GFP					CMV				4.7 kb
	Delgado-Cañedo A, dos Santos DG, Chies JAB, Kvitko K, Nardi NB. Optimization of an electroporation protocol using the K562 cell line as a model: role of cell cycle phase and cytoplasmic DNAses. Cytotechnology. 2006;51(3). doi:10.1007/s10616-006-9028-1	Optimization of an electroporation protocol using the K562 cell line as a model: role of cell cycle phase and cytoplasmic DNAses	https://www.ncbi.nlm.nih.gov/pmc/articles/PMC3449805/	2006	in vitro	5	No						No				pDNA			7.5 μg									3x10^6	300 μl			NR		R			GFP					CMV				4.7 kb
	Delgado-Cañedo A, dos Santos DG, Chies JAB, Kvitko K, Nardi NB. Optimization of an electroporation protocol using the K562 cell line as a model: role of cell cycle phase and cytoplasmic DNAses. Cytotechnology. 2006;51(3). doi:10.1007/s10616-006-9028-1	Optimization of an electroporation protocol using the K562 cell line as a model: role of cell cycle phase and cytoplasmic DNAses	https://www.ncbi.nlm.nih.gov/pmc/articles/PMC3449805/	2006	in vitro	5	No						No				pDNA			15 μg									3x10^6	300 μl			NR		R			GFP					CMV				4.7 kb
	Delgado-Cañedo A, dos Santos DG, Chies JAB, Kvitko K, Nardi NB. Optimization of an electroporation protocol using the K562 cell line as a model: role of cell cycle phase and cytoplasmic DNAses. Cytotechnology. 2006;51(3). doi:10.1007/s10616-006-9028-1	Optimization of an electroporation protocol using the K562 cell line as a model: role of cell cycle phase and cytoplasmic DNAses	https://www.ncbi.nlm.nih.gov/pmc/articles/PMC3449805/	2006	in vitro	5	No						No				pDNA			22.5 μg									3x10^6	300 μl			NR		R			GFP					CMV				4.7 kb
	Delgado-Cañedo A, dos Santos DG, Chies JAB, Kvitko K, Nardi NB. Optimization of an electroporation protocol using the K562 cell line as a model: role of cell cycle phase and cytoplasmic DNAses. Cytotechnology. 2006;51(3). doi:10.1007/s10616-006-9028-1	Optimization of an electroporation protocol using the K562 cell line as a model: role of cell cycle phase and cytoplasmic DNAses	https://www.ncbi.nlm.nih.gov/pmc/articles/PMC3449805/	2006	in vitro	5	No						Yes	ZnSO4 pre			pDNA			11.25 μg									3x10^6	300 μl			NR		R			GFP					CMV				4.7 kb
	Delgado-Cañedo A, dos Santos DG, Chies JAB, Kvitko K, Nardi NB. Optimization of an electroporation protocol using the K562 cell line as a model: role of cell cycle phase and cytoplasmic DNAses. Cytotechnology. 2006;51(3). doi:10.1007/s10616-006-9028-1	Optimization of an electroporation protocol using the K562 cell line as a model: role of cell cycle phase and cytoplasmic DNAses	https://www.ncbi.nlm.nih.gov/pmc/articles/PMC3449805/	2006	in vitro	5	No						Yes	ZnSO4 pre/cont			pDNA			11.25 μg									3x10^6	300 μl			NR		R			GFP					CMV				4.7 kb
	Delgado-Cañedo A, dos Santos DG, Chies JAB, Kvitko K, Nardi NB. Optimization of an electroporation protocol using the K562 cell line as a model: role of cell cycle phase and cytoplasmic DNAses. Cytotechnology. 2006;51(3). doi:10.1007/s10616-006-9028-1	Optimization of an electroporation protocol using the K562 cell line as a model: role of cell cycle phase and cytoplasmic DNAses	https://www.ncbi.nlm.nih.gov/pmc/articles/PMC3449805/	2006	in vitro	5	No						Yes	ZnSO4 post			pDNA			11.25 μg									3x10^6	300 μl			NR		R			GFP					CMV				4.7 kb
	Delgado-Cañedo A, dos Santos DG, Chies JAB, Kvitko K, Nardi NB. Optimization of an electroporation protocol using the K562 cell line as a model: role of cell cycle phase and cytoplasmic DNAses. Cytotechnology. 2006;51(3). doi:10.1007/s10616-006-9028-1	Optimization of an electroporation protocol using the K562 cell line as a model: role of cell cycle phase and cytoplasmic DNAses	https://www.ncbi.nlm.nih.gov/pmc/articles/PMC3449805/	2006	in vitro	5	No						Yes	ZnSO4 post/cont			pDNA			11.25 μg									3x10^6	300 μl			NR		R			GFP					CMV				4.7 kb
	Delgado-Cañedo A, dos Santos DG, Chies JAB, Kvitko K, Nardi NB. Optimization of an electroporation protocol using the K562 cell line as a model: role of cell cycle phase and cytoplasmic DNAses. Cytotechnology. 2006;51(3). doi:10.1007/s10616-006-9028-1	Optimization of an electroporation protocol using the K562 cell line as a model: role of cell cycle phase and cytoplasmic DNAses	https://www.ncbi.nlm.nih.gov/pmc/articles/PMC3449805/	2006	in vitro	5	No						Yes	EGTA pre			pDNA			11.25 μg									3x10^6	300 μl			NR		R			GFP					CMV				4.7 kb
	Delgado-Cañedo A, dos Santos DG, Chies JAB, Kvitko K, Nardi NB. Optimization of an electroporation protocol using the K562 cell line as a model: role of cell cycle phase and cytoplasmic DNAses. Cytotechnology. 2006;51(3). doi:10.1007/s10616-006-9028-1	Optimization of an electroporation protocol using the K562 cell line as a model: role of cell cycle phase and cytoplasmic DNAses	https://www.ncbi.nlm.nih.gov/pmc/articles/PMC3449805/	2006	in vitro	5	No						Yes	EGTA pre/cont			pDNA			11.25 μg									3x10^6	300 μl			NR		R			GFP					CMV				4.7 kb
	Delgado-Cañedo A, dos Santos DG, Chies JAB, Kvitko K, Nardi NB. Optimization of an electroporation protocol using the K562 cell line as a model: role of cell cycle phase and cytoplasmic DNAses. Cytotechnology. 2006;51(3). doi:10.1007/s10616-006-9028-1	Optimization of an electroporation protocol using the K562 cell line as a model: role of cell cycle phase and cytoplasmic DNAses	https://www.ncbi.nlm.nih.gov/pmc/articles/PMC3449805/	2006	in vitro	5	No						Yes	EGTA post			pDNA			11.25 μg									3x10^6	300 μl			NR		R			GFP					CMV				4.7 kb
	Delgado-Cañedo A, dos Santos DG, Chies JAB, Kvitko K, Nardi NB. Optimization of an electroporation protocol using the K562 cell line as a model: role of cell cycle phase and cytoplasmic DNAses. Cytotechnology. 2006;51(3). doi:10.1007/s10616-006-9028-1	Optimization of an electroporation protocol using the K562 cell line as a model: role of cell cycle phase and cytoplasmic DNAses	https://www.ncbi.nlm.nih.gov/pmc/articles/PMC3449805/	2006	in vitro	5	No						Yes	EGTA post/cont			pDNA			11.25 μg									3x10^6	300 μl			NR		R			GFP					CMV				4.7 kb
	Delgado-Cañedo A, dos Santos DG, Chies JAB, Kvitko K, Nardi NB. Optimization of an electroporation protocol using the K562 cell line as a model: role of cell cycle phase and cytoplasmic DNAses. Cytotechnology. 2006;51(3). doi:10.1007/s10616-006-9028-1	Optimization of an electroporation protocol using the K562 cell line as a model: role of cell cycle phase and cytoplasmic DNAses	https://www.ncbi.nlm.nih.gov/pmc/articles/PMC3449805/	2006	in vitro	5	No						Yes	EDTA pre			pDNA			11.25 μg									3x10^6	300 μl			NR		R			GFP					CMV				4.7 kb
	Delgado-Cañedo A, dos Santos DG, Chies JAB, Kvitko K, Nardi NB. Optimization of an electroporation protocol using the K562 cell line as a model: role of cell cycle phase and cytoplasmic DNAses. Cytotechnology. 2006;51(3). doi:10.1007/s10616-006-9028-1	Optimization of an electroporation protocol using the K562 cell line as a model: role of cell cycle phase and cytoplasmic DNAses	https://www.ncbi.nlm.nih.gov/pmc/articles/PMC3449805/	2006	in vitro	5	No						Yes	EDTA pre/cont			pDNA			11.25 μg									3x10^6	300 μl			NR		R			GFP					CMV				4.7 kb
	Delgado-Cañedo A, dos Santos DG, Chies JAB, Kvitko K, Nardi NB. Optimization of an electroporation protocol using the K562 cell line as a model: role of cell cycle phase and cytoplasmic DNAses. Cytotechnology. 2006;51(3). doi:10.1007/s10616-006-9028-1	Optimization of an electroporation protocol using the K562 cell line as a model: role of cell cycle phase and cytoplasmic DNAses	https://www.ncbi.nlm.nih.gov/pmc/articles/PMC3449805/	2006	in vitro	5	No						Yes	EDTA post			pDNA			11.25 μg									3x10^6	300 μl			NR		R			GFP					CMV				4.7 kb
	Delgado-Cañedo A, dos Santos DG, Chies JAB, Kvitko K, Nardi NB. Optimization of an electroporation protocol using the K562 cell line as a model: role of cell cycle phase and cytoplasmic DNAses. Cytotechnology. 2006;51(3). doi:10.1007/s10616-006-9028-1	Optimization of an electroporation protocol using the K562 cell line as a model: role of cell cycle phase and cytoplasmic DNAses	https://www.ncbi.nlm.nih.gov/pmc/articles/PMC3449805/	2006	in vitro	5	No						Yes	EDTA post/cont			pDNA			11.25 μg									3x10^6	300 μl			NR		R			GFP					CMV				4.7 kb
34	Escoffre JMM, Kaddur K, Rols MPP, Bouakaz A. In Vitro Gene Transfer by Electrosonoporation. 2010;36(10). doi:10.1016/j.ultrasmedbio.2010.06.019	In Vitro Gene Transfer by Electrosonoporation	https://www.ncbi.nlm.nih.gov/pubmed/20850028	2010	in vitro	5	Yes	Sonoporation					Yes	Electrosonoporation			pDNA			2 μg									5x10^5	100 μl			NR		R			GFP					CMV				4.7 kb
	Escoffre JMM, Kaddur K, Rols MPP, Bouakaz A. In Vitro Gene Transfer by Electrosonoporation. 2010;36(10). doi:10.1016/j.ultrasmedbio.2010.06.019	In Vitro Gene Transfer by Electrosonoporation	https://www.ncbi.nlm.nih.gov/pubmed/20850028	2010	in vitro	5	Yes	ELectroporation					No				pDNA			2 μg									5x10^5	100 μl			NR		R			GFP					CMV				4.7 kb
	Escoffre JMM, Kaddur K, Rols MPP, Bouakaz A. In Vitro Gene Transfer by Electrosonoporation. 2010;36(10). doi:10.1016/j.ultrasmedbio.2010.06.019	In Vitro Gene Transfer by Electrosonoporation	https://www.ncbi.nlm.nih.gov/pubmed/20850028	2010	in vitro	5	Yes						Yes	Electrosonoporation			pDNA			2 μg									5x10^5	100 μl			NR		R			GFP					CMV				4.7 kb
38	Faurie C, Rebersek M, Golzio M, et al. Electro-mediated gene transfer and expression are controlled by the life-time of DNA/membrane complex formation. J Gene Med. 2010;12(1):117-125. doi:10.1002/jgm.1414	Electro-mediated gene transfer and expression are controlled by the life-time of DNA/membrane complex formation	https://www.ncbi.nlm.nih.gov/pubmed/19941315	2010	in vitro	5	No						No				pDNA			4 μg									5x10^4	100 μl			NR		R			GFP					CMV				4.7 kb
	Faurie C, Rebersek M, Golzio M, et al. Electro-mediated gene transfer and expression are controlled by the life-time of DNA/membrane complex formation. J Gene Med. 2010;12(1):117-125. doi:10.1002/jgm.1414	Electro-mediated gene transfer and expression are controlled by the life-time of DNA/membrane complex formation	https://www.ncbi.nlm.nih.gov/pubmed/19941315	2010	in vitro	5	No						No				pDNA			4 μg									5x10^4	100 μl			NR		R			GFP					CMV				4.7 kb
	Faurie C, Rebersek M, Golzio M, et al. Electro-mediated gene transfer and expression are controlled by the life-time of DNA/membrane complex formation. J Gene Med. 2010;12(1):117-125. doi:10.1002/jgm.1414	Electro-mediated gene transfer and expression are controlled by the life-time of DNA/membrane complex formation	https://www.ncbi.nlm.nih.gov/pubmed/19941315	2010	in vitro	5	No						No				pDNA			4 μg									5x10^4	100 μl			NR		R			GFP					CMV				4.7 kb
44	García-Sánchez T, Guitart M, Rosell-Ferrer J, Gómez-Foix AM, Bragós R. A new spiral microelectrode assembly for electroporation and impedance measurements of adherent cell monolayers. Biomed Microdevices. 2014;16(4):575-590. doi:10.1007/s10544-014-9860-6	A new spiral microelectrode assembly for electroporation and impedance measurements of adherent cell monolayers	https://link.springer.com/article/10.1007/s10544-014-9860-6	2014	in vitro	5	Yes	Polycation transfection					No				pDNA	siRNA		20 μg	0.4 μg (siRNA)								4.5, 7, or 9x10^4/well	200 μl			NR		R			GFP	EGFP-targeted siRNAs				CMV				4.7 kb
	García-Sánchez T, Guitart M, Rosell-Ferrer J, Gómez-Foix AM, Bragós R. A new spiral microelectrode assembly for electroporation and impedance measurements of adherent cell monolayers. Biomed Microdevices. 2014;16(4):575-590. doi:10.1007/s10544-014-9860-6	A new spiral microelectrode assembly for electroporation and impedance measurements of adherent cell monolayers	https://link.springer.com/article/10.1007/s10544-014-9860-6	2014	in vitro	5	Yes	Electroporation					No				pDNA			20 μg									7x10^4/well	200 μl			NR		R			GFP					CMV				4.7 kb
	García-Sánchez T, Guitart M, Rosell-Ferrer J, Gómez-Foix AM, Bragós R. A new spiral microelectrode assembly for electroporation and impedance measurements of adherent cell monolayers. Biomed Microdevices. 2014;16(4):575-590. doi:10.1007/s10544-014-9860-6	A new spiral microelectrode assembly for electroporation and impedance measurements of adherent cell monolayers	https://link.springer.com/article/10.1007/s10544-014-9860-6	2014	in vitro	5	Yes	Electroporation					No				pDNA			20 μg									9x10^4/well	200 μl			NR		R			GFP					CMV				4.7 kb
	García-Sánchez T, Guitart M, Rosell-Ferrer J, Gómez-Foix AM, Bragós R. A new spiral microelectrode assembly for electroporation and impedance measurements of adherent cell monolayers. Biomed Microdevices. 2014;16(4):575-590. doi:10.1007/s10544-014-9860-6	A new spiral microelectrode assembly for electroporation and impedance measurements of adherent cell monolayers	https://link.springer.com/article/10.1007/s10544-014-9860-6	2014	in vitro	5	Yes	Electroporation					No				pDNA			20 μg									4.5x10^4/well	200 μl			NR		R			GFP					CMV				4.7 kb
	García-Sánchez T, Guitart M, Rosell-Ferrer J, Gómez-Foix AM, Bragós R. A new spiral microelectrode assembly for electroporation and impedance measurements of adherent cell monolayers. Biomed Microdevices. 2014;16(4):575-590. doi:10.1007/s10544-014-9860-6	A new spiral microelectrode assembly for electroporation and impedance measurements of adherent cell monolayers	https://link.springer.com/article/10.1007/s10544-014-9860-6	2014	in vitro	5	Yes	Electroporation					No				pDNA			20 μg									7x10^4/well	200 μl			NR		R			GFP					CMV				4.7 kb
	García-Sánchez T, Guitart M, Rosell-Ferrer J, Gómez-Foix AM, Bragós R. A new spiral microelectrode assembly for electroporation and impedance measurements of adherent cell monolayers. Biomed Microdevices. 2014;16(4):575-590. doi:10.1007/s10544-014-9860-6	A new spiral microelectrode assembly for electroporation and impedance measurements of adherent cell monolayers	https://link.springer.com/article/10.1007/s10544-014-9860-6	2014	in vitro	5	Yes	Electroporation					No				siRNA			0.4 μg (siRNA)									7x10^4/well	200 μl			NR		R			EGFP-targeted siRNAs
55	Hashemi A, Roohvand F, Ghahremani MH, et al. Optimization of transfection methods for Huh-7 and Vero cells: A comparative study. Cytol Genet. 2012;46(6):347-353. doi:10.3103/S0095452712060035	Optimization of transfection methods for Huh-7 and Vero cells: A comparative study	https://link.springer.com/content/pdf/10.3103%2FS0095452712060035.pdf	2012	in vitro	5	Yes	Polycation transfection	Lipofection				No				pDNA			5 μg									9.9x10^6	90 μl			NR		R			GFP					CMV				4.7 kb
	Hashemi A, Roohvand F, Ghahremani MH, et al. Optimization of transfection methods for Huh-7 and Vero cells: A comparative study. Cytol Genet. 2012;46(6):347-353. doi:10.3103/S0095452712060035	Optimization of transfection methods for Huh-7 and Vero cells: A comparative study	https://link.springer.com/content/pdf/10.3103%2FS0095452712060035.pdf	2012	in vitro	5	Yes						No				pDNA			5 μg									9.9x10^6	90 μl			NR		R			GFP					CMV				4.7 kb
	Hashemi A, Roohvand F, Ghahremani MH, et al. Optimization of transfection methods for Huh-7 and Vero cells: A comparative study. Cytol Genet. 2012;46(6):347-353. doi:10.3103/S0095452712060035	Optimization of transfection methods for Huh-7 and Vero cells: A comparative study	https://link.springer.com/content/pdf/10.3103%2FS0095452712060035.pdf	2012	in vitro	5	Yes						No				pDNA			5 μg									9.9x10^6	90 μl			NR		R			GFP					CMV				4.7 kb
81	Knutson JC, Yee D. Electroporation: Parameters affecting transfer of DNA into mammalian cells. Anal Biochem. 1987;164(1):44-52. doi:10.1016/0003-2697(87)90365-4	Electroporation: Parameters affecting transfer of DNA into mammalian cells	https://www.sciencedirect.com/science/article/pii/0003269787903654	1987	in vitro	5	No						No				pDNA			0.5 μg	1 μg	3 μg	5 μg	10 μg	20 μg	40 μg			1.3x10^6	500 μl			NR		R			SV40 T antigen					SV40				5.224 kb
	Knutson JC, Yee D. Electroporation: Parameters affecting transfer of DNA into mammalian cells. Anal Biochem. 1987;164(1):44-52. doi:10.1016/0003-2697(87)90365-4	Electroporation: Parameters affecting transfer of DNA into mammalian cells	https://www.sciencedirect.com/science/article/pii/0003269787903654	1987	in vitro	5	No						No				pDNA			5 μg									1.3x10^6	500 μl			NR		R			SV40 T antigen					SV40				5.224 kb
	Knutson JC, Yee D. Electroporation: Parameters affecting transfer of DNA into mammalian cells. Anal Biochem. 1987;164(1):44-52. doi:10.1016/0003-2697(87)90365-4	Electroporation: Parameters affecting transfer of DNA into mammalian cells	https://www.sciencedirect.com/science/article/pii/0003269787903654	1987	in vitro	5	No						No				pDNA			10 μg									5x10^6	500 μl			NR		R			SV40 T antigen					SV40				5.224 kb
	Knutson JC, Yee D. Electroporation: Parameters affecting transfer of DNA into mammalian cells. Anal Biochem. 1987;164(1):44-52. doi:10.1016/0003-2697(87)90365-4	Electroporation: Parameters affecting transfer of DNA into mammalian cells	https://www.sciencedirect.com/science/article/pii/0003269787903654	1987	in vitro	5	No						No				pDNA			0.5 μg									1.7x10^6	500 μl			NR		R			SV40 T antigen					SV40				5.224 kb
	Knutson JC, Yee D. Electroporation: Parameters affecting transfer of DNA into mammalian cells. Anal Biochem. 1987;164(1):44-52. doi:10.1016/0003-2697(87)90365-4	Electroporation: Parameters affecting transfer of DNA into mammalian cells	https://www.sciencedirect.com/science/article/pii/0003269787903654	1987	in vitro	5	No						No				pDNA			1 μg									1.7x10^6	500 μl			NR		R			SV40 T antigen					SV40				5.224 kb
	Knutson JC, Yee D. Electroporation: Parameters affecting transfer of DNA into mammalian cells. Anal Biochem. 1987;164(1):44-52. doi:10.1016/0003-2697(87)90365-4	Electroporation: Parameters affecting transfer of DNA into mammalian cells	https://www.sciencedirect.com/science/article/pii/0003269787903654	1987	in vitro	5	No						No				pDNA			3 μg									1.7x10^6	500 μl			NR		R			SV40 T antigen					SV40				5.224 kb
	Knutson JC, Yee D. Electroporation: Parameters affecting transfer of DNA into mammalian cells. Anal Biochem. 1987;164(1):44-52. doi:10.1016/0003-2697(87)90365-4	Electroporation: Parameters affecting transfer of DNA into mammalian cells	https://www.sciencedirect.com/science/article/pii/0003269787903654	1987	in vitro	5	No						No				pDNA			5 μg									1.7x10^6	500 μl			NR		R			SV40 T antigen					SV40				5.224 kb
	Knutson JC, Yee D. Electroporation: Parameters affecting transfer of DNA into mammalian cells. Anal Biochem. 1987;164(1):44-52. doi:10.1016/0003-2697(87)90365-4	Electroporation: Parameters affecting transfer of DNA into mammalian cells	https://www.sciencedirect.com/science/article/pii/0003269787903654	1987	in vitro	5	No						No				pDNA			5 μg									4.3x10^6	500 μl			NR		R			SV40 T antigen					SV40				5.224 kb
	Knutson JC, Yee D. Electroporation: Parameters affecting transfer of DNA into mammalian cells. Anal Biochem. 1987;164(1):44-52. doi:10.1016/0003-2697(87)90365-4	Electroporation: Parameters affecting transfer of DNA into mammalian cells	https://www.sciencedirect.com/science/article/pii/0003269787903654	1987	in vitro	5	No						No				pDNA			10 μg									4.3x10^6	500 μl			NR		R			SV40 T antigen					SV40				5.224 kb
	Knutson JC, Yee D. Electroporation: Parameters affecting transfer of DNA into mammalian cells. Anal Biochem. 1987;164(1):44-52. doi:10.1016/0003-2697(87)90365-4	Electroporation: Parameters affecting transfer of DNA into mammalian cells	https://www.sciencedirect.com/science/article/pii/0003269787903654	1987	in vitro	5	No						No				pDNA			20 μg									4.3x10^6	500 μl			NR		R			SV40 T antigen					SV40				5.224 kb
	Knutson JC, Yee D. Electroporation: Parameters affecting transfer of DNA into mammalian cells. Anal Biochem. 1987;164(1):44-52. doi:10.1016/0003-2697(87)90365-4	Electroporation: Parameters affecting transfer of DNA into mammalian cells	https://www.sciencedirect.com/science/article/pii/0003269787903654	1987	in vitro	5	No						No				pDNA			40 μg									4.3x10^6	500 μl			NR		R			SV40 T antigen					SV40				5.224 kb
95	Li F, Yamaguchi K, Okada K, et al. Efficient Transfection of DNA into Primarily Cultured Rat Sertoli Cells by Electroporation1. 2013;88(3):61. doi:10.1095/biolreprod.112.106260	Efficient Transfection of DNA into Primarily Cultured Rat Sertoli Cells by Electroporation	https://academic.oup.com/biolreprod/article/88/3/61,%201-6/2513990	2013	in vitro	5	Yes	Lipofection					No				pDNA			2.5 μg	5 μg	7.5 μg	10 μg	12.5 μg					5x10^5	250 μl			NR		R			GFP					CMV				4.7 kb
	Li F, Yamaguchi K, Okada K, et al. Efficient Transfection of DNA into Primarily Cultured Rat Sertoli Cells by Electroporation1. 2013;88(3):61. doi:10.1095/biolreprod.112.106260	Efficient Transfection of DNA into Primarily Cultured Rat Sertoli Cells by Electroporation	https://academic.oup.com/biolreprod/article/88/3/61,%201-6/2513990	2013	in vitro	5	Yes						No				pDNA			5 μg									5x10^5	250 μl			NR		R			GFP					CMV				4.7 kb
	Li F, Yamaguchi K, Okada K, et al. Efficient Transfection of DNA into Primarily Cultured Rat Sertoli Cells by Electroporation1. 2013;88(3):61. doi:10.1095/biolreprod.112.106260	Efficient Transfection of DNA into Primarily Cultured Rat Sertoli Cells by Electroporation	https://academic.oup.com/biolreprod/article/88/3/61,%201-6/2513990	2013	in vitro	5	Yes						No				pDNA			5 μg									5x10^5	250 μl			NR		R			GFP					CMV				4.7 kb
	Li F, Yamaguchi K, Okada K, et al. Efficient Transfection of DNA into Primarily Cultured Rat Sertoli Cells by Electroporation1. 2013;88(3):61. doi:10.1095/biolreprod.112.106260	Efficient Transfection of DNA into Primarily Cultured Rat Sertoli Cells by Electroporation	https://academic.oup.com/biolreprod/article/88/3/61,%201-6/2513990	2013	in vitro	5	Yes						No				pDNA			5 μg									5x10^5	250 μl			NR		R			GFP					CMV				4.7 kb
	Li F, Yamaguchi K, Okada K, et al. Efficient Transfection of DNA into Primarily Cultured Rat Sertoli Cells by Electroporation1. 2013;88(3):61. doi:10.1095/biolreprod.112.106260	Efficient Transfection of DNA into Primarily Cultured Rat Sertoli Cells by Electroporation	https://academic.oup.com/biolreprod/article/88/3/61,%201-6/2513990	2013	in vitro	5	Yes						No				pDNA			2.5 μg									5x10^5	250 μl			NR		R			GFP					CMV				4.7 kb
	Li F, Yamaguchi K, Okada K, et al. Efficient Transfection of DNA into Primarily Cultured Rat Sertoli Cells by Electroporation1. 2013;88(3):61. doi:10.1095/biolreprod.112.106260	Efficient Transfection of DNA into Primarily Cultured Rat Sertoli Cells by Electroporation	https://academic.oup.com/biolreprod/article/88/3/61,%201-6/2513990	2013	in vitro	5	Yes						No				pDNA			7.5 μg									5x10^5	250 μl			NR		R			GFP					CMV				4.7 kb
	Li F, Yamaguchi K, Okada K, et al. Efficient Transfection of DNA into Primarily Cultured Rat Sertoli Cells by Electroporation1. 2013;88(3):61. doi:10.1095/biolreprod.112.106260	Efficient Transfection of DNA into Primarily Cultured Rat Sertoli Cells by Electroporation	https://academic.oup.com/biolreprod/article/88/3/61,%201-6/2513990	2013	in vitro	5	Yes						No				pDNA			10 μg									5x10^5	250 μl			NR		R			GFP					CMV				4.7 kb
	Li F, Yamaguchi K, Okada K, et al. Efficient Transfection of DNA into Primarily Cultured Rat Sertoli Cells by Electroporation1. 2013;88(3):61. doi:10.1095/biolreprod.112.106260	Efficient Transfection of DNA into Primarily Cultured Rat Sertoli Cells by Electroporation	https://academic.oup.com/biolreprod/article/88/3/61,%201-6/2513990	2013	in vitro	5	Yes						No				pDNA			12.5 μg									5x10^5	250 μl			NR		R			GFP					CMV				4.7 kb
	Li F, Yamaguchi K, Okada K, et al. Efficient Transfection of DNA into Primarily Cultured Rat Sertoli Cells by Electroporation1. 2013;88(3):61. doi:10.1095/biolreprod.112.106260	Efficient Transfection of DNA into Primarily Cultured Rat Sertoli Cells by Electroporation	https://academic.oup.com/biolreprod/article/88/3/61,%201-6/2513990	2013	in vitro	5	Yes						No				pDNA			5 μg									5x10^5	250 μl			NR		R			GFP					CMV				4.7 kb
	Li F, Yamaguchi K, Okada K, et al. Efficient Transfection of DNA into Primarily Cultured Rat Sertoli Cells by Electroporation1. 2013;88(3):61. doi:10.1095/biolreprod.112.106260	Efficient Transfection of DNA into Primarily Cultured Rat Sertoli Cells by Electroporation	https://academic.oup.com/biolreprod/article/88/3/61,%201-6/2513990	2013	in vitro	5	Yes						No				pDNA			5 μg									1x10^6	250 μl			NR		R			GFP					CMV				4.7 kb
	Li F, Yamaguchi K, Okada K, et al. Efficient Transfection of DNA into Primarily Cultured Rat Sertoli Cells by Electroporation1. 2013;88(3):61. doi:10.1095/biolreprod.112.106260	Efficient Transfection of DNA into Primarily Cultured Rat Sertoli Cells by Electroporation	https://academic.oup.com/biolreprod/article/88/3/61,%201-6/2513990	2013	in vitro	5	Yes						No				pDNA			5 μg									2x10^6	250 μl			NR		R			GFP					CMV				4.7 kb
112	Madeira C, Ribeiro SCC, Turk MZZ, Cabral JMSMS. Optimization of gene delivery to HEK293T cells by microporation using a central composite design methodology. 2010;32(10). doi:10.1007/s10529-010-0327-4	Gene delivery to human bone marrow mesenchymal stem cells by microporation	https://www.sciencedirect.com/science/article/pii/S016816561002016X?via%3Dihub	2011	in vitro	5	No						No				pDNA			1.5 μg	3 μg	4.5 μg							1.5x10^5	10 μl			NR		R			GFP					CMV				3.697 kb
	Madeira C, Ribeiro SCC, Turk MZZ, Cabral JMSMS. Optimization of gene delivery to HEK293T cells by microporation using a central composite design methodology. 2010;32(10). doi:10.1007/s10529-010-0327-4	Gene delivery to human bone marrow mesenchymal stem cells by microporation	https://www.sciencedirect.com/science/article/pii/S016816561002016X?via%3Dihub	2011	in vitro	5	No						No				pDNA			1 μg									1.5x10^5	10 μl			NR		R			GFP					CMV				3.697 kb
	Madeira C, Ribeiro SCC, Turk MZZ, Cabral JMSMS. Optimization of gene delivery to HEK293T cells by microporation using a central composite design methodology. 2010;32(10). doi:10.1007/s10529-010-0327-4	Gene delivery to human bone marrow mesenchymal stem cells by microporation	https://www.sciencedirect.com/science/article/pii/S016816561002016X?via%3Dihub	2011	in vitro	5	No						No				pDNA			3 μg									1.5x10^5	10 μl			NR		R			GFP					CMV				3.697 kb
	Madeira C, Ribeiro SCC, Turk MZZ, Cabral JMSMS. Optimization of gene delivery to HEK293T cells by microporation using a central composite design methodology. 2010;32(10). doi:10.1007/s10529-010-0327-4	Gene delivery to human bone marrow mesenchymal stem cells by microporation	https://www.sciencedirect.com/science/article/pii/S016816561002016X?via%3Dihub	2011	in vitro	5	No						No				pDNA			3 μg									1.5x10^5	10 μl			NR		R			GFP					CMV				3.697 kb
145	Rebersek M, Kanduser M, Miklavcic D. Pipette tip with integrated electrodes for gene electrotransfer of cells in suspension: a feasibility study in CHO cells. 2011;45(3). doi:10.2478/v10019-011-0025-4	Pipette tip with integrated electrodes for gene electrotransfer of cells in suspension: a feasibility study in CHO cells	https://www.ncbi.nlm.nih.gov/pmc/articles/PMC3423743/	2011	in vitro	5	No						No				pDNA			1 μg									5x10^4	100 μl			NR		R			GFP					CMV				4.7 kb
	Rebersek M, Kanduser M, Miklavcic D. Pipette tip with integrated electrodes for gene electrotransfer of cells in suspension: a feasibility study in CHO cells. 2011;45(3). doi:10.2478/v10019-011-0025-4	Pipette tip with integrated electrodes for gene electrotransfer of cells in suspension: a feasibility study in CHO cells	https://www.ncbi.nlm.nih.gov/pmc/articles/PMC3423743/	2011	in vitro	5	No						No				pDNA			1 μg									5x10^4	100 μl			NR		R			GFP					CMV				4.7 kb
	Rebersek M, Kanduser M, Miklavcic D. Pipette tip with integrated electrodes for gene electrotransfer of cells in suspension: a feasibility study in CHO cells. 2011;45(3). doi:10.2478/v10019-011-0025-4	Pipette tip with integrated electrodes for gene electrotransfer of cells in suspension: a feasibility study in CHO cells	https://www.ncbi.nlm.nih.gov/pmc/articles/PMC3423743/	2011	in vitro	5	No						No				pDNA			1 μg									5x10^4	100 μl			NR		R			GFP					CMV				4.7 kb
	Rebersek M, Kanduser M, Miklavcic D. Pipette tip with integrated electrodes for gene electrotransfer of cells in suspension: a feasibility study in CHO cells. 2011;45(3). doi:10.2478/v10019-011-0025-4	Pipette tip with integrated electrodes for gene electrotransfer of cells in suspension: a feasibility study in CHO cells	https://www.ncbi.nlm.nih.gov/pmc/articles/PMC3423743/	2011	in vitro	5	No						No				pDNA			1 μg									5x10^4	100 μl			NR		R			GFP					CMV				4.7 kb
	Rebersek M, Kanduser M, Miklavcic D. Pipette tip with integrated electrodes for gene electrotransfer of cells in suspension: a feasibility study in CHO cells. 2011;45(3). doi:10.2478/v10019-011-0025-4	Pipette tip with integrated electrodes for gene electrotransfer of cells in suspension: a feasibility study in CHO cells	https://www.ncbi.nlm.nih.gov/pmc/articles/PMC3423743/	2011	in vitro	5	No						No				pDNA			1 μg									5x10^4	100 μl			NR		R			GFP					CMV				4.7 kb
150	Ross JW, Whyte JJ, Zhao J, Samuel M, Wells KD, Prather RS. Optimization of square-wave electroporation for transfection of porcine fetal fibroblasts. Transgenic Res. 2010;19(4):611-620. doi:10.1007/s11248-009-9345-1	Optimization of square-wave electroporation for transfection of porcine fetal fibroblasts	https://link.springer.com/article/10.1007%2Fs11248-009-9345-1	2010	in vitro	5	No						No				pDNA			2.5 μg									2x10^5	200 μl			NR		R			GFP					CAG promoter	human elongation factor 1 promoter			4.7 kb
	Ross JW, Whyte JJ, Zhao J, Samuel M, Wells KD, Prather RS. Optimization of square-wave electroporation for transfection of porcine fetal fibroblasts. Transgenic Res. 2010;19(4):611-620. doi:10.1007/s11248-009-9345-1	Optimization of square-wave electroporation for transfection of porcine fetal fibroblasts	https://link.springer.com/article/10.1007%2Fs11248-009-9345-1	2010	in vitro	5	No						No				pDNA			2.5 μg									2x10^5	200 μl			NR		R			GFP					CAG promoter				4.7 kb
	Ross JW, Whyte JJ, Zhao J, Samuel M, Wells KD, Prather RS. Optimization of square-wave electroporation for transfection of porcine fetal fibroblasts. Transgenic Res. 2010;19(4):611-620. doi:10.1007/s11248-009-9345-1	Optimization of square-wave electroporation for transfection of porcine fetal fibroblasts	https://link.springer.com/article/10.1007%2Fs11248-009-9345-1	2010	in vitro	5	No						No				pDNA			2.5 μg									2x10^5	200 μl			NR		R			GFP					human elongation factor 1 promoter				4.7 kb
175	Tekle E, Astumian RD, Chock PB. Electroporation by using bipolar oscillating electric field: an improved method for DNA transfection of NIH 3T3 cells. 1991;88(10). doi:10.1073/pnas.88.10.4230	Electroporation by using bipolar oscillating electric field: an improved method for DNA transfection of NIH 3T3 cells	https://www.ncbi.nlm.nih.gov/pmc/articles/PMC51632/pdf/pnas01060-0180.pdf	1991	in vitro	5	No						No				pDNA			0.1 μg	0.5 μg	1 μg	2 μg						1x10^5	100 μl			NR		R			resistance to G-418					SV40 promoter				8 kb
	Tekle E, Astumian RD, Chock PB. Electroporation by using bipolar oscillating electric field: an improved method for DNA transfection of NIH 3T3 cells. 1991;88(10). doi:10.1073/pnas.88.10.4230	Electroporation by using bipolar oscillating electric field: an improved method for DNA transfection of NIH 3T3 cells	https://www.ncbi.nlm.nih.gov/pmc/articles/PMC51632/pdf/pnas01060-0180.pdf	1991	in vitro	5	No						No				pDNA			0.1 μg									1x10^5	100 μl			NR		R			resistance to G-418					SV40 promoter				8 kb
	Tekle E, Astumian RD, Chock PB. Electroporation by using bipolar oscillating electric field: an improved method for DNA transfection of NIH 3T3 cells. 1991;88(10). doi:10.1073/pnas.88.10.4230	Electroporation by using bipolar oscillating electric field: an improved method for DNA transfection of NIH 3T3 cells	https://www.ncbi.nlm.nih.gov/pmc/articles/PMC51632/pdf/pnas01060-0180.pdf	1991	in vitro	5	No						No				pDNA			0.1 μg									1x10^5	100 μl			NR		R			resistance to G-418					SV40 promoter				8 kb
	Tekle E, Astumian RD, Chock PB. Electroporation by using bipolar oscillating electric field: an improved method for DNA transfection of NIH 3T3 cells. 1991;88(10). doi:10.1073/pnas.88.10.4230	Electroporation by using bipolar oscillating electric field: an improved method for DNA transfection of NIH 3T3 cells	https://www.ncbi.nlm.nih.gov/pmc/articles/PMC51632/pdf/pnas01060-0180.pdf	1991	in vitro	5	No						No				pDNA			0.5 μg									1x10^5	100 μl			NR		R			resistance to G-418					SV40 promoter				8 kb
	Tekle E, Astumian RD, Chock PB. Electroporation by using bipolar oscillating electric field: an improved method for DNA transfection of NIH 3T3 cells. 1991;88(10). doi:10.1073/pnas.88.10.4230	Electroporation by using bipolar oscillating electric field: an improved method for DNA transfection of NIH 3T3 cells	https://www.ncbi.nlm.nih.gov/pmc/articles/PMC51632/pdf/pnas01060-0180.pdf	1991	in vitro	5	No						No				pDNA			0.5 μg									1x10^5	100 μl			NR		R			resistance to G-418					SV40 promoter				8 kb
	Tekle E, Astumian RD, Chock PB. Electroporation by using bipolar oscillating electric field: an improved method for DNA transfection of NIH 3T3 cells. 1991;88(10). doi:10.1073/pnas.88.10.4230	Electroporation by using bipolar oscillating electric field: an improved method for DNA transfection of NIH 3T3 cells	https://www.ncbi.nlm.nih.gov/pmc/articles/PMC51632/pdf/pnas01060-0180.pdf	1991	in vitro	5	No						No				pDNA			1 μg									1x10^5	100 μl			NR		R			resistance to G-418					SV40 promoter				8 kb
	Tekle E, Astumian RD, Chock PB. Electroporation by using bipolar oscillating electric field: an improved method for DNA transfection of NIH 3T3 cells. 1991;88(10). doi:10.1073/pnas.88.10.4230	Electroporation by using bipolar oscillating electric field: an improved method for DNA transfection of NIH 3T3 cells	https://www.ncbi.nlm.nih.gov/pmc/articles/PMC51632/pdf/pnas01060-0180.pdf	1991	in vitro	5	No						No				pDNA			1 μg									1x10^5	100 μl			NR		R			resistance to G-418					SV40 promoter				8 kb
	Tekle E, Astumian RD, Chock PB. Electroporation by using bipolar oscillating electric field: an improved method for DNA transfection of NIH 3T3 cells. 1991;88(10). doi:10.1073/pnas.88.10.4230	Electroporation by using bipolar oscillating electric field: an improved method for DNA transfection of NIH 3T3 cells	https://www.ncbi.nlm.nih.gov/pmc/articles/PMC51632/pdf/pnas01060-0180.pdf	1991	in vitro	5	No						No				pDNA			1 μg									1x10^5	100 μl			NR		R			resistance to G-418					SV40 promoter				8 kb
	Tekle E, Astumian RD, Chock PB. Electroporation by using bipolar oscillating electric field: an improved method for DNA transfection of NIH 3T3 cells. 1991;88(10). doi:10.1073/pnas.88.10.4230	Electroporation by using bipolar oscillating electric field: an improved method for DNA transfection of NIH 3T3 cells	https://www.ncbi.nlm.nih.gov/pmc/articles/PMC51632/pdf/pnas01060-0180.pdf	1991	in vitro	5	No						No				pDNA			1 μg									1x10^5	100 μl			NR		R			resistance to G-418					SV40 promoter				8 kb
	Tekle E, Astumian RD, Chock PB. Electroporation by using bipolar oscillating electric field: an improved method for DNA transfection of NIH 3T3 cells. 1991;88(10). doi:10.1073/pnas.88.10.4230	Electroporation by using bipolar oscillating electric field: an improved method for DNA transfection of NIH 3T3 cells	https://www.ncbi.nlm.nih.gov/pmc/articles/PMC51632/pdf/pnas01060-0180.pdf	1991	in vitro	5	No						No				pDNA			2 μg									1x10^5	100 μl			NR		R			resistance to G-418					SV40 promoter				8 kb
	Tekle E, Astumian RD, Chock PB. Electroporation by using bipolar oscillating electric field: an improved method for DNA transfection of NIH 3T3 cells. 1991;88(10). doi:10.1073/pnas.88.10.4230	Electroporation by using bipolar oscillating electric field: an improved method for DNA transfection of NIH 3T3 cells	https://www.ncbi.nlm.nih.gov/pmc/articles/PMC51632/pdf/pnas01060-0180.pdf	1991	in vitro	5	No						No				pDNA			2 μg									1x10^5	100 μl			NR		R			resistance to G-418					SV40 promoter				8 kb
186	Wasungu L, Pillet F, Bellard E, Rols M-P, Teissié J. Shock waves associated with electric pulses affect cell electro-permeabilization. 2014;100:36-43. doi:10.1016/j.bioelechem.2014.06.011	Shock waves associated with electric pulses affect cell electro-permeabilization	https://www.sciencedirect.com/science/article/pii/S1567539414000930?via%3Dihub	2014	in vitro	5	No						No				pDNA			1 μg									5x10^5	100 μl			NR		R			GFP					CMV				4.7 kb
	Wasungu L, Pillet F, Bellard E, Rols M-P, Teissié J. Shock waves associated with electric pulses affect cell electro-permeabilization. 2014;100:36-43. doi:10.1016/j.bioelechem.2014.06.011	Shock waves associated with electric pulses affect cell electro-permeabilization	https://www.sciencedirect.com/science/article/pii/S1567539414000930?via%3Dihub	2014	in vitro	5	No						No				pDNA			1 μg									5x10^5	100 μl			NR		R			GFP					CMV				4.7 kb
	Wasungu L, Pillet F, Bellard E, Rols M-P, Teissié J. Shock waves associated with electric pulses affect cell electro-permeabilization. 2014;100:36-43. doi:10.1016/j.bioelechem.2014.06.011	Shock waves associated with electric pulses affect cell electro-permeabilization	https://www.sciencedirect.com/science/article/pii/S1567539414000930?via%3Dihub	2014	in vitro	5	No						No				pDNA			1 μg									5x10^5	100 μl			NR		R			GFP					CMV				4.7 kb
196	Xu Y, Su S, Zhou C, Lu Y, Xing W. Cell electroporation with a three-dimensional microelectrode array on a printed circuit board. 2015;102:35-41. doi:10.1016/j.bioelechem.2014.10.002	Cell electroporation with a three-dimensional microelectrode array on a printed circuit board	https://www.sciencedirect.com/science/article/pii/S1567539414001595?via%3Dihub	2015	in vitro	5	Yes	Lipofection					No				pDNA			2 μg									2.5x10^4 - 1x10^5	50 μL			NR		R			GFP					CMV				4.7 kb
	Xu Y, Su S, Zhou C, Lu Y, Xing W. Cell electroporation with a three-dimensional microelectrode array on a printed circuit board. 2015;102:35-41. doi:10.1016/j.bioelechem.2014.10.002	Cell electroporation with a three-dimensional microelectrode array on a printed circuit board	https://www.sciencedirect.com/science/article/pii/S1567539414001595?via%3Dihub	2015	in vitro	5	Yes						No				pDNA			2 μg									2.5x10^4 - 1x10^5	50 μL			NR		R			GFP					CMV				4.7 kb
	Xu Y, Su S, Zhou C, Lu Y, Xing W. Cell electroporation with a three-dimensional microelectrode array on a printed circuit board. 2015;102:35-41. doi:10.1016/j.bioelechem.2014.10.002	Cell electroporation with a three-dimensional microelectrode array on a printed circuit board	https://www.sciencedirect.com/science/article/pii/S1567539414001595?via%3Dihub	2015	in vitro	5	Yes						No				pDNA			2 μg									2.5x10^4 - 1x10^5	50 μL			NR		R			GFP					CMV				4.7 kb
	Xu Y, Su S, Zhou C, Lu Y, Xing W. Cell electroporation with a three-dimensional microelectrode array on a printed circuit board. 2015;102:35-41. doi:10.1016/j.bioelechem.2014.10.002	Cell electroporation with a three-dimensional microelectrode array on a printed circuit board	https://www.sciencedirect.com/science/article/pii/S1567539414001595?via%3Dihub	2015	in vitro	5	Yes						No				pDNA			2 μg									2.5x10^4 - 1x10^5	50 μL			NR		R			GFP					CMV				4.7 kb
	Xu Y, Su S, Zhou C, Lu Y, Xing W. Cell electroporation with a three-dimensional microelectrode array on a printed circuit board. 2015;102:35-41. doi:10.1016/j.bioelechem.2014.10.002	Cell electroporation with a three-dimensional microelectrode array on a printed circuit board	https://www.sciencedirect.com/science/article/pii/S1567539414001595?via%3Dihub	2015	in vitro	5	Yes						No				pDNA			2 μg									2.5x10^4 - 1x10^5	50 μL			NR		R			GFP					CMV				4.7 kb
	Xu Y, Su S, Zhou C, Lu Y, Xing W. Cell electroporation with a three-dimensional microelectrode array on a printed circuit board. 2015;102:35-41. doi:10.1016/j.bioelechem.2014.10.002	Cell electroporation with a three-dimensional microelectrode array on a printed circuit board	https://www.sciencedirect.com/science/article/pii/S1567539414001595?via%3Dihub	2015	in vitro	5	Yes						No				pDNA			2 μg									2.5x10^4 - 1x10^5	50 μL			NR		R			GFP					CMV				4.7 kb
	Xu Y, Su S, Zhou C, Lu Y, Xing W. Cell electroporation with a three-dimensional microelectrode array on a printed circuit board. 2015;102:35-41. doi:10.1016/j.bioelechem.2014.10.002	Cell electroporation with a three-dimensional microelectrode array on a printed circuit board	https://www.sciencedirect.com/science/article/pii/S1567539414001595?via%3Dihub	2015	in vitro	5	Yes						No				pDNA			2 μg									2.5x10^4 - 1x10^5	50 μL			NR		R			GFP					CMV				4.7 kb
198	Yao S, Rana S, Liu D, Wise GEGE. Electroporation optimization to deliver plasmid DNA into dental follicle cells. 2009;4(10). doi:10.1002/biot.200900039	Improvement of electroporation to deliver plasmid DNA into dental follicle cells	https://www.ncbi.nlm.nih.gov/pmc/articles/PMC2824253/	2009	in vitro	5	No						Yes	FBS or BSA in electroporation buffer			pDNA			2 μg	5 μg	6 μg	10 μg	14 μg	18 μg	22 μg	26 μg	30 μg	1x10^5	100 μL			NR		R			b-galactosidase					CMV				6.558 kb
	Yao S, Rana S, Liu D, Wise GEGE. Electroporation optimization to deliver plasmid DNA into dental follicle cells. 2009;4(10). doi:10.1002/biot.200900039	Improvement of electroporation to deliver plasmid DNA into dental follicle cells	https://www.ncbi.nlm.nih.gov/pmc/articles/PMC2824253/	2009	in vitro	5	No						Yes				pDNA			2 μg									1x10^5	100 μL			NR		R			b-galactosidase					CMV				6.558 kb
	Yao S, Rana S, Liu D, Wise GEGE. Electroporation optimization to deliver plasmid DNA into dental follicle cells. 2009;4(10). doi:10.1002/biot.200900039	Improvement of electroporation to deliver plasmid DNA into dental follicle cells	https://www.ncbi.nlm.nih.gov/pmc/articles/PMC2824253/	2009	in vitro	5	No						Yes				pDNA			6 μg									1x10^5	100 μL			NR		R			b-galactosidase					CMV				6.558 kb
	Yao S, Rana S, Liu D, Wise GEGE. Electroporation optimization to deliver plasmid DNA into dental follicle cells. 2009;4(10). doi:10.1002/biot.200900039	Improvement of electroporation to deliver plasmid DNA into dental follicle cells	https://www.ncbi.nlm.nih.gov/pmc/articles/PMC2824253/	2009	in vitro	5	No						Yes				pDNA			10 μg									1x10^5	100 μL			NR		R			b-galactosidase					CMV				6.558 kb
	Yao S, Rana S, Liu D, Wise GEGE. Electroporation optimization to deliver plasmid DNA into dental follicle cells. 2009;4(10). doi:10.1002/biot.200900039	Improvement of electroporation to deliver plasmid DNA into dental follicle cells	https://www.ncbi.nlm.nih.gov/pmc/articles/PMC2824253/	2009	in vitro	5	No						Yes				pDNA			14 μg									1x10^5	100 μL			NR		R			b-galactosidase					CMV				6.558 kb
	Yao S, Rana S, Liu D, Wise GEGE. Electroporation optimization to deliver plasmid DNA into dental follicle cells. 2009;4(10). doi:10.1002/biot.200900039	Improvement of electroporation to deliver plasmid DNA into dental follicle cells	https://www.ncbi.nlm.nih.gov/pmc/articles/PMC2824253/	2009	in vitro	5	No						Yes				pDNA			18 μg									1x10^5	100 μL			NR		R			b-galactosidase					CMV				6.558 kb
	Yao S, Rana S, Liu D, Wise GEGE. Electroporation optimization to deliver plasmid DNA into dental follicle cells. 2009;4(10). doi:10.1002/biot.200900039	Improvement of electroporation to deliver plasmid DNA into dental follicle cells	https://www.ncbi.nlm.nih.gov/pmc/articles/PMC2824253/	2009	in vitro	5	No						Yes				pDNA			22 μg									1x10^5	100 μL			NR		R			b-galactosidase					CMV				6.558 kb
	Yao S, Rana S, Liu D, Wise GEGE. Electroporation optimization to deliver plasmid DNA into dental follicle cells. 2009;4(10). doi:10.1002/biot.200900039	Improvement of electroporation to deliver plasmid DNA into dental follicle cells	https://www.ncbi.nlm.nih.gov/pmc/articles/PMC2824253/	2009	in vitro	5	No						Yes				pDNA			26 μg									1x10^5	100 μL			NR		R			b-galactosidase					CMV				6.558 kb
	Yao S, Rana S, Liu D, Wise GEGE. Electroporation optimization to deliver plasmid DNA into dental follicle cells. 2009;4(10). doi:10.1002/biot.200900039	Improvement of electroporation to deliver plasmid DNA into dental follicle cells	https://www.ncbi.nlm.nih.gov/pmc/articles/PMC2824253/	2009	in vitro	5	No						Yes				pDNA			33 μg									1x10^5	100 μL			NR		R			b-galactosidase					CMV				6.558 kb
	Yao S, Rana S, Liu D, Wise GEGE. Electroporation optimization to deliver plasmid DNA into dental follicle cells. 2009;4(10). doi:10.1002/biot.200900039	Improvement of electroporation to deliver plasmid DNA into dental follicle cells	https://www.ncbi.nlm.nih.gov/pmc/articles/PMC2824253/	2009	in vitro	5	No						Yes	5 % FBS in electroporation buffer			pDNA			18 μg									1x10^5	100 μL			NR		R			b-galactosidase					CMV				6.558 kb
	Yao S, Rana S, Liu D, Wise GEGE. Electroporation optimization to deliver plasmid DNA into dental follicle cells. 2009;4(10). doi:10.1002/biot.200900039	Improvement of electroporation to deliver plasmid DNA into dental follicle cells	https://www.ncbi.nlm.nih.gov/pmc/articles/PMC2824253/	2009	in vitro	5	No						Yes	6 mg/ml BSA in electroporation buffer			pDNA			18 μg									1x10^5	100 μL			NR		R			b-galactosidase					CMV				6.558 kb
199	Yu L, Reynaud F, Falk J, et al. Highly efficient method for gene delivery into mouse dorsal root ganglia neurons. Front Mol Neurosci. 2015;8(FEB). doi:10.3389/fnmol.2015.00002	Highly efficient method for gene delivery into mouse dorsal root ganglia neurons.	https://www.frontiersin.org/articles/10.3389/fnmol.2015.00002/full	2015	in vitro	5	No						No				pDNA			0.5μg	1 μg	2 μg							6-9x10^4	10μl			NR		R	T		GFP	RFP	Caveolin-1			CMV				4.7 kb	5.25 kb
	Yu L, Reynaud F, Falk J, et al. Highly efficient method for gene delivery into mouse dorsal root ganglia neurons. Front Mol Neurosci. 2015;8(FEB). doi:10.3389/fnmol.2015.00002	Highly efficient method for gene delivery into mouse dorsal root ganglia neurons.	https://www.frontiersin.org/articles/10.3389/fnmol.2015.00002/full	2015	in vitro	5	No						No				pDNA			0.5μg+1μg									6-9x10^4	10μl			NR		R	T		GFP+RFP					CMV				4.7 kb	5.25 kb
	Yu L, Reynaud F, Falk J, et al. Highly efficient method for gene delivery into mouse dorsal root ganglia neurons. Front Mol Neurosci. 2015;8(FEB). doi:10.3389/fnmol.2015.00002	Highly efficient method for gene delivery into mouse dorsal root ganglia neurons.	https://www.frontiersin.org/articles/10.3389/fnmol.2015.00002/full	2015	in vitro	5	No						No				pDNA			0.5μg+1μg									6-9x10^4	10μl			NR		R	T		GFP+caveolin-1-RFP					CMV				4.7 kb	5.25 kb
	Yu L, Reynaud F, Falk J, et al. Highly efficient method for gene delivery into mouse dorsal root ganglia neurons. Front Mol Neurosci. 2015;8(FEB). doi:10.3389/fnmol.2015.00002	Highly efficient method for gene delivery into mouse dorsal root ganglia neurons.	https://www.frontiersin.org/articles/10.3389/fnmol.2015.00002/full	2015	in vitro	5	No						No				pDNA			0.5μg+2μg									6-9x10^4	10μl			NR		R	T		GFP+RFP					CMV				4.7 kb	5.25 kb
	Yu L, Reynaud F, Falk J, et al. Highly efficient method for gene delivery into mouse dorsal root ganglia neurons. Front Mol Neurosci. 2015;8(FEB). doi:10.3389/fnmol.2015.00002	Highly efficient method for gene delivery into mouse dorsal root ganglia neurons.	https://www.frontiersin.org/articles/10.3389/fnmol.2015.00002/full	2015	in vitro	5	No						No				pDNA			0.5μg+2μg									6-9x10^4	10μl			NR		R	T		GFP+caveolin-1-RFP					CMV				4.7 kb	5.25 kb
	Yu L, Reynaud F, Falk J, et al. Highly efficient method for gene delivery into mouse dorsal root ganglia neurons. Front Mol Neurosci. 2015;8(FEB). doi:10.3389/fnmol.2015.00002	Highly efficient method for gene delivery into mouse dorsal root ganglia neurons.	https://www.frontiersin.org/articles/10.3389/fnmol.2015.00002/full	2015	in vitro	5	No						No				pDNA			0.5μg+1μg									6-9x10^4	10μl			NR		R	T		GFP+RFP					CMV				4.7 kb	5.25 kb
	Yu L, Reynaud F, Falk J, et al. Highly efficient method for gene delivery into mouse dorsal root ganglia neurons. Front Mol Neurosci. 2015;8(FEB). doi:10.3389/fnmol.2015.00002	Highly efficient method for gene delivery into mouse dorsal root ganglia neurons.	https://www.frontiersin.org/articles/10.3389/fnmol.2015.00002/full	2015	in vitro	5	No						No				pDNA			0.5μg+1μg									6-9x10^4	10μl			NR		R	T		GFP+caveolin-1-RFP					CMV				4.7 kb	5.25 kb
	Yu L, Reynaud F, Falk J, et al. Highly efficient method for gene delivery into mouse dorsal root ganglia neurons. Front Mol Neurosci. 2015;8(FEB). doi:10.3389/fnmol.2015.00002	Highly efficient method for gene delivery into mouse dorsal root ganglia neurons.	https://www.frontiersin.org/articles/10.3389/fnmol.2015.00002/full	2015	in vitro	5	No						No				pDNA			0.5μg+2μg									6-9x10^4	10μl			NR		R	T		GFP+RFP					CMV				4.7 kb	5.25 kb
	Yu L, Reynaud F, Falk J, et al. Highly efficient method for gene delivery into mouse dorsal root ganglia neurons. Front Mol Neurosci. 2015;8(FEB). doi:10.3389/fnmol.2015.00002	Highly efficient method for gene delivery into mouse dorsal root ganglia neurons.	https://www.frontiersin.org/articles/10.3389/fnmol.2015.00002/full	2015	in vitro	5	No						No				pDNA			0.5μg+2μg									6-9x10^4	10μl			NR		R	T		GFP+caveolin-1-RFP					CMV				4.7 kb	5.25 kb
